# Supplementary material for: Pyridine-2,6-dicarboxaldehyde bis[(diphenylmethylidene)hydrazone]
Source: Acta Crystallogr Sect E Struct Rep Online. 2011 Apr 7;67(Pt 5):o1030. doi: 10.1107/S1600536811011238 (PMC3089124; doi:10.1107/S1600536811011238)
Supplement: Supplementary file 1 [file e-67-o1030-sup1.cif]

##############################################################################
#                                                                            #
# This CIF contains the data in a paper accepted for publication in          #
# Acta Crystallographica Section E. It conforms to the requirements of       #
# Notes for Authors for Acta Crystallographica Section E, and has been       #
# peer reviewed under the auspices of the IUCr Commission on Journals.       #
#                                                                            #
# Full details of the Crystallographic Information File format               #
# are given in the paper "The Crystallographic Information File (CIF):       #
# a New Standard Archive File for Crystallography" by S. R. Hall, F. H.      #
# Allen and I. D. Brown [Acta Cryst. (1991), A47, 655-685].                  #
#                                                                            #
# The current version of the core CIF dictionary is obtainable from          #
# ftp://ftp.iucr.org/pub/cif_core.dic.                                       #
#                                                                            #
# Software is freely available for graphical display of the structure(s)     #
# in this CIF. For information consult the CIF software page                 #
# http://www.iucr.org/resources/cif/software.                                #
#                                                                            #
# This file may be used for bona fide research purposes within the           #
# scientific community so long as proper attribution is given to the journal # 
# article from which it was obtained.                                        #
#                                                                            #
##############################################################################
data_global
_audit_creation_method     'form.cif (version 2.0)'
_journal_data_validation_number     ?
_journal_date_recd_electronic     2011-03-23
_journal_date_accepted     2011-03-25
_journal_name_full     'Acta Crystallographica, Section E'
_journal_year     2011
_journal_volume     67
_journal_issue      5
_journal_page_first     o1030
_journal_page_last     o1030
_journal_paper_category     QO
_journal_coeditor_code     BT5500
_publ_contact_author_name     'Ulli Englert'
_publ_contact_author_address
;
Institut f\"ur Anorganische Chemie
RWTH Aachen
Landoltweg
52074 Aachen
Germany
;
_publ_contact_author_email     'ullrich.englert@ac.rwth-aachen.de'
_publ_contact_author_fax     '0049-241-8888288'
_publ_contact_author_phone     '0049-241-8094666'
_publ_section_title
;
Pyridine-2,6-dicarboxaldehyde bis[(diphenylmethylidene)hydrazone]
;
loop_
    _publ_author_name
    _publ_author_address
    'Dumitru, Florina'
;
   Faculty of Applied Chemistry and Materials Science
   University Politehnica of Bucharest
   Polizu 1
   RO-011061 Bucharest
   Romania
;
    '\,Serb, Mihaela-Diana'
;
   Faculty of Applied Chemistry and Materials Science
   University Politehnica of Bucharest
   Polizu 1
   RO-011061 Bucharest
   Romania
;
    'Englert, Ulli'
;
    Institut f\"ur Anorganische Chemie
    RWTH Aachen
    Landoltweg 1
    52074 Aachen
    Germany
;
_publ_section_synopsis     .
data_I
_chemical_name_systematic
;
2,6-bis({[2-(diphenylmethylidene)hydrazin-1-ylidene]methyl})pyridine
;
_chemical_name_common     ?
_chemical_formula_moiety     'C33 H25 N5'
_chemical_formula_sum     'C33 H25 N5'
_chemical_formula_iupac     'C33 H25 N5'
_chemical_formula_weight     491.58
_chemical_melting_point     ?
_symmetry_cell_setting     monoclinic
_symmetry_space_group_name_H-M     'C 2/c'
_symmetry_space_group_name_Hall     '-C 2yc'
loop_
    _symmetry_equiv_pos_as_xyz
    'x, y, z'
    '-x, y, -z+1/2'
    'x+1/2, y+1/2, z'
    '-x+1/2, y+1/2, -z+1/2'
    '-x, -y, -z'
    'x, -y, z-1/2'
    '-x+1/2, -y+1/2, -z'
    'x+1/2, -y+1/2, z-1/2'
_cell_length_a     23.702(5)
_cell_length_b     12.344(3)
_cell_length_c     18.758(4)
_cell_angle_alpha     90.00
_cell_angle_beta     106.742(4)
_cell_angle_gamma     90.00
_cell_volume     5255.3(19)
_cell_formula_units_Z     8
_cell_measurement_reflns_used     1380
_cell_measurement_theta_min     2.27
_cell_measurement_theta_max     20.14
_cell_measurement_temperature     100(2)
_exptl_crystal_description     fragment
_exptl_crystal_colour     yellow
_exptl_crystal_size_max     0.40
_exptl_crystal_size_mid     0.17
_exptl_crystal_size_min     0.08
_exptl_crystal_density_diffrn     1.243
_exptl_crystal_density_meas     ?
_exptl_crystal_density_method     'not measured'
_exptl_crystal_F_000     2064
_exptl_absorpt_coefficient_mu     0.075
_exptl_absorpt_correction_type     multi-scan
_exptl_absorpt_process_details     '(SADABS; Bruker, 2004)'
_exptl_absorpt_correction_T_min     0.9706
_exptl_absorpt_correction_T_max     0.9940
_exptl_special_details
;
;
_diffrn_ambient_temperature     100(2)
_diffrn_radiation_type     MoK\a
_diffrn_radiation_wavelength     0.71073
_diffrn_radiation_source     'fine-focus sealed tube'
_diffrn_radiation_monochromator     graphite
_diffrn_measurement_device_type     'Bruker SMART APEX CCD'
_diffrn_measurement_method     '\w scans'
_diffrn_detector_area_resol_mean     ?
_diffrn_reflns_number     30994
_diffrn_reflns_av_R_equivalents     0.0903
_diffrn_reflns_av_sigmaI/netI     0.0632
_diffrn_reflns_theta_min     2.27
_diffrn_reflns_theta_max     26.42
_diffrn_reflns_theta_full     26.42
_diffrn_measured_fraction_theta_max     .995
_diffrn_measured_fraction_theta_full     .995
_diffrn_reflns_limit_h_min     -29
_diffrn_reflns_limit_h_max     29
_diffrn_reflns_limit_k_min     -15
_diffrn_reflns_limit_k_max     15
_diffrn_reflns_limit_l_min     -23
_diffrn_reflns_limit_l_max     23
_diffrn_standards_number     ?
_diffrn_standards_interval_count     ?
_diffrn_standards_interval_time     ?
_diffrn_standards_decay_%     0
_refine_special_details
;
Refinement of <i>F</i>^2^ against ALL reflections. The weighted <i>R</i>-factor
<i>wR</i> and goodness of fit <i>S</i> are based on <i>F</i>^2^, conventional
<i>R</i>-factors <i>R</i> are based on <i>F</i>, with <i>F</i> set to zero for
negative <i>F</i>^2^. The threshold expression of <i>F</i>^2^ >
\s(<i>F</i>^2^) is used only for calculating <i>R</i>-factors(gt) <i>etc</i>.
and is not relevant to the choice of reflections for refinement.
<i>R</i>-factors based on <i>F</i>^2^ are statistically about twice as large
as those based on <i>F</i>, and <i>R</i>- factors based on ALL data will be
even larger.
;
_reflns_number_total     5391
_reflns_number_gt     3723
_reflns_threshold_expression     I>2\s(I)
_refine_ls_structure_factor_coef     Fsqd
_refine_ls_matrix_type     full
_refine_ls_R_factor_all     0.0788
_refine_ls_R_factor_gt     0.0479
_refine_ls_wR_factor_gt     0.1024
_refine_ls_wR_factor_ref     0.1168
_refine_ls_goodness_of_fit_ref     1.035
_refine_ls_restrained_S_all     1.035
_refine_ls_number_reflns     5391
_refine_ls_number_parameters     343
_refine_ls_number_restraints     0
_refine_ls_hydrogen_treatment     constr
_refine_ls_weighting_scheme     calc
_refine_ls_weighting_details
         'calc w=1/[\s^2^(Fo^2^)+(0.0352P)^2^+2.9488P] where P=(Fo^2^+2Fc^2^)/3'
_atom_sites_solution_hydrogens     geom
_atom_sites_solution_primary     direct
_atom_sites_solution_secondary     difmap
_refine_ls_shift/su_max     0.001
_refine_ls_shift/su_mean     0.000
_refine_diff_density_max     .208
_refine_diff_density_min     -.210
_refine_ls_extinction_method     none
_refine_ls_extinction_coef     ?
loop_
    _atom_type_symbol
    _atom_type_description
    _atom_type_scat_dispersion_real
    _atom_type_scat_dispersion_imag
    _atom_type_scat_source
    'C' 'C' .0033 .0016 'International Tables Vol C Tables 4.2.6.8 and 6.1.1.4'
    'H' 'H' .0000 .0000 'International Tables Vol C Tables 4.2.6.8 and 6.1.1.4'
    'N' 'N' .0061 .0033 'International Tables Vol C Tables 4.2.6.8 and 6.1.1.4'
_computing_data_collection     'SMART (Bruker, 2001)'
_computing_cell_refinement     'SAINT-Plus (Bruker, 1999)'
_computing_data_reduction     'SAINT-Plus (Bruker, 1999)'
_computing_structure_solution     'SHELXS97 (Sheldrick, 2008)'
_computing_structure_refinement     'SHELXL97 (Sheldrick, 2008)'
_computing_molecular_graphics     'PLATON (Spek, 2009)'
_computing_publication_material     'SHELXL97 (Sheldrick, 2008)'
loop_
    _atom_site_type_symbol
    _atom_site_label
    _atom_site_fract_x
    _atom_site_fract_y
    _atom_site_fract_z
    _atom_site_U_iso_or_equiv
    _atom_site_adp_type
    _atom_site_calc_flag
    _atom_site_refinement_flags
    _atom_site_occupancy
    _atom_site_symmetry_multiplicity
    _atom_site_disorder_assembly
    _atom_site_disorder_group
    N N1 0.61026(7) 0.42994(12) 0.40175(8) 0.0224(4) Uani d . 1 1 . .
    N N2 0.48535(6) 0.36138(12) 0.46057(8) 0.0234(4) Uani d . 1 1 . .
    N N3 0.42988(6) 0.41191(12) 0.44402(8) 0.0230(4) Uani d . 1 1 . .
    N N4 0.75138(7) 0.44728(13) 0.37188(9) 0.0250(4) Uani d . 1 1 . .
    N N5 0.77596(7) 0.53493(13) 0.34311(9) 0.0253(4) Uani d . 1 1 . .
    C C1 0.65304(8) 0.23302(16) 0.46965(11) 0.0276(5) Uani d . 1 1 . .
    H H1 0.6677 0.1664 0.4931 0.033 Uiso calc R 1 1 . .
    C C2 0.68692(8) 0.29596(15) 0.43668(10) 0.0260(4) Uani d . 1 1 . .
    H H2 0.7249 0.2723 0.4358 0.031 Uiso calc R 1 1 . .
    C C3 0.66450(8) 0.39407(15) 0.40490(10) 0.0218(4) Uani d . 1 1 . .
    C C4 0.59769(8) 0.26889(15) 0.46784(10) 0.0246(4) Uani d . 1 1 . .
    H H4 0.5735 0.2273 0.4900 0.029 Uiso calc R 1 1 . .
    C C5 0.57755(8) 0.36729(15) 0.43294(10) 0.0214(4) Uani d . 1 1 . .
    C C6 0.51856(8) 0.40877(15) 0.42733(10) 0.0219(4) Uani d . 1 1 . .
    H H6 0.5048 0.4718 0.3986 0.026 Uiso calc R 1 1 . .
    C C7 0.39333(8) 0.36647(14) 0.47450(10) 0.0207(4) Uani d . 1 1 . .
    C C8 0.40803(7) 0.26922(14) 0.52396(10) 0.0204(4) Uani d . 1 1 . .
    C C9 0.40873(8) 0.27596(16) 0.59825(10) 0.0254(4) Uani d . 1 1 . .
    H H9 0.3990 0.3423 0.6174 0.031 Uiso calc R 1 1 . .
    C C10 0.42363(8) 0.18627(17) 0.64447(11) 0.0307(5) Uani d . 1 1 . .
    H H10 0.4245 0.1918 0.6953 0.037 Uiso calc R 1 1 . .
    C C11 0.43716(9) 0.08927(16) 0.61696(11) 0.0303(5) Uani d . 1 1 . .
    H H11 0.4474 0.0280 0.6487 0.036 Uiso calc R 1 1 . .
    C C12 0.43578(8) 0.08137(16) 0.54286(11) 0.0279(5) Uani d . 1 1 . .
    H H12 0.4445 0.0142 0.5236 0.033 Uiso calc R 1 1 . .
    C C13 0.42185(8) 0.17068(15) 0.49684(11) 0.0249(4) Uani d . 1 1 . .
    H H13 0.4217 0.1649 0.4463 0.030 Uiso calc R 1 1 . .
    C C14 0.33326(8) 0.41441(14) 0.45463(10) 0.0209(4) Uani d . 1 1 . .
    C C15 0.32071(8) 0.50628(15) 0.40943(10) 0.0256(4) Uani d . 1 1 . .
    H H15 0.3512 0.5399 0.3939 0.031 Uiso calc R 1 1 . .
    C C16 0.26442(9) 0.54899(16) 0.38698(11) 0.0287(5) Uani d . 1 1 . .
    H H16 0.2564 0.6111 0.3558 0.034 Uiso calc R 1 1 . .
    C C17 0.21974(9) 0.50112(16) 0.40998(11) 0.0289(5) Uani d . 1 1 . .
    H H17 0.1810 0.5301 0.3942 0.035 Uiso calc R 1 1 . .
    C C18 0.23155(8) 0.41164(16) 0.45561(12) 0.0299(5) Uani d . 1 1 . .
    H H18 0.2010 0.3796 0.4720 0.036 Uiso calc R 1 1 . .
    C C19 0.28792(8) 0.36812(15) 0.47775(11) 0.0265(4) Uani d . 1 1 . .
    H H19 0.2957 0.3061 0.5090 0.032 Uiso calc R 1 1 . .
    C C20 0.69872(8) 0.46825(15) 0.37254(10) 0.0239(4) Uani d . 1 1 . .
    H H20 0.6811 0.5343 0.3513 0.029 Uiso calc R 1 1 . .
    C C21 0.82136(8) 0.51081(15) 0.32125(9) 0.0209(4) Uani d . 1 1 . .
    C C22 0.84387(8) 0.39924(15) 0.31789(10) 0.0211(4) Uani d . 1 1 . .
    C C23 0.90133(8) 0.37120(16) 0.35746(10) 0.0267(4) Uani d . 1 1 . .
    H H23 0.9265 0.4241 0.3873 0.032 Uiso calc R 1 1 . .
    C C24 0.92223(9) 0.26719(16) 0.35387(11) 0.0313(5) Uani d . 1 1 . .
    H H24 0.9611 0.2484 0.3820 0.038 Uiso calc R 1 1 . .
    C C25 0.88609(9) 0.19091(17) 0.30904(12) 0.0339(5) Uani d . 1 1 . .
    H H25 0.9004 0.1197 0.3059 0.041 Uiso calc R 1 1 . .
    C C26 0.82924(9) 0.21799(16) 0.26881(12) 0.0340(5) Uani d . 1 1 . .
    H H26 0.8046 0.1655 0.2378 0.041 Uiso calc R 1 1 . .
    C C27 0.80817(8) 0.32135(16) 0.27363(11) 0.0277(5) Uani d . 1 1 . .
    H H27 0.7689 0.3392 0.2464 0.033 Uiso calc R 1 1 . .
    C C28 0.85117(8) 0.60294(15) 0.29616(10) 0.0220(4) Uani d . 1 1 . .
    C C29 0.83879(8) 0.71002(15) 0.31126(10) 0.0246(4) Uani d . 1 1 . .
    H H29 0.8104 0.7240 0.3370 0.030 Uiso calc R 1 1 . .
    C C30 0.86733(9) 0.79540(16) 0.28925(10) 0.0282(5) Uani d . 1 1 . .
    H H30 0.8583 0.8676 0.2997 0.034 Uiso calc R 1 1 . .
    C C31 0.90906(9) 0.77644(17) 0.25204(10) 0.0309(5) Uani d . 1 1 . .
    H H31 0.9294 0.8353 0.2380 0.037 Uiso calc R 1 1 . .
    C C32 0.92088(9) 0.67150(17) 0.23551(11) 0.0318(5) Uani d . 1 1 . .
    H H32 0.9488 0.6583 0.2089 0.038 Uiso calc R 1 1 . .
    C C33 0.89241(8) 0.58532(16) 0.25738(10) 0.0273(4) Uani d . 1 1 . .
    H H33 0.9011 0.5134 0.2458 0.033 Uiso calc R 1 1 . .
loop_
    _atom_site_aniso_label
    _atom_site_aniso_U_11
    _atom_site_aniso_U_22
    _atom_site_aniso_U_33
    _atom_site_aniso_U_12
    _atom_site_aniso_U_13
    _atom_site_aniso_U_23
    N1 0.0201(8) 0.0261(9) 0.0225(8) 0.0002(7) 0.0088(7) 0.0003(7)
    N2 0.0173(8) 0.0262(9) 0.0276(9) 0.0014(7) 0.0079(7) -0.0006(7)
    N3 0.0173(8) 0.0247(9) 0.0277(9) 0.0011(7) 0.0075(7) -0.0011(7)
    N4 0.0230(9) 0.0262(9) 0.0297(9) 0.0000(7) 0.0136(7) 0.0020(7)
    N5 0.0226(9) 0.0271(9) 0.0296(9) -0.0010(7) 0.0128(7) 0.0028(7)
    C1 0.0253(11) 0.0254(11) 0.0325(11) 0.0033(9) 0.0090(9) 0.0058(9)
    C2 0.0201(10) 0.0312(11) 0.0286(10) 0.0038(8) 0.0102(8) 0.0016(8)
    C3 0.0182(10) 0.0273(11) 0.0213(9) 0.0016(8) 0.0078(8) -0.0014(8)
    C4 0.0223(10) 0.0266(11) 0.0275(10) 0.0002(8) 0.0114(8) 0.0030(8)
    C5 0.0194(10) 0.0257(10) 0.0201(9) -0.0015(8) 0.0070(8) -0.0018(8)
    C6 0.0204(10) 0.0234(10) 0.0227(10) 0.0007(8) 0.0076(8) 0.0010(8)
    C7 0.0190(9) 0.0208(10) 0.0231(10) -0.0029(8) 0.0072(8) -0.0041(8)
    C8 0.0128(9) 0.0237(10) 0.0255(10) -0.0016(7) 0.0069(8) 0.0000(8)
    C9 0.0220(10) 0.0277(11) 0.0297(11) 0.0039(8) 0.0124(8) -0.0004(8)
    C10 0.0286(11) 0.0417(13) 0.0264(11) 0.0061(10) 0.0153(9) 0.0065(9)
    C11 0.0279(11) 0.0315(12) 0.0351(12) 0.0041(9) 0.0148(9) 0.0103(9)
    C12 0.0249(11) 0.0228(11) 0.0381(12) 0.0023(8) 0.0127(9) 0.0003(9)
    C13 0.0215(10) 0.0278(11) 0.0258(10) -0.0007(8) 0.0073(8) -0.0014(8)
    C14 0.0210(10) 0.0197(10) 0.0227(10) 0.0008(8) 0.0073(8) -0.0038(8)
    C15 0.0224(10) 0.0270(11) 0.0295(10) 0.0004(8) 0.0107(8) 0.0021(8)
    C16 0.0284(11) 0.0256(11) 0.0318(11) 0.0052(9) 0.0083(9) 0.0050(9)
    C17 0.0185(10) 0.0296(11) 0.0370(12) 0.0050(8) 0.0054(9) -0.0023(9)
    C18 0.0182(10) 0.0277(11) 0.0462(13) -0.0004(8) 0.0130(9) 0.0020(9)
    C19 0.0197(10) 0.0235(10) 0.0366(11) -0.0006(8) 0.0085(9) 0.0037(9)
    C20 0.0216(10) 0.0265(10) 0.0261(10) 0.0032(8) 0.0110(8) 0.0015(8)
    C21 0.0168(9) 0.0275(10) 0.0188(9) -0.0010(8) 0.0059(7) -0.0007(8)
    C22 0.0199(10) 0.0249(10) 0.0218(9) -0.0005(8) 0.0115(8) 0.0008(8)
    C23 0.0241(10) 0.0328(11) 0.0249(10) 0.0009(9) 0.0096(8) -0.0005(8)
    C24 0.0269(11) 0.0374(12) 0.0326(11) 0.0109(9) 0.0135(9) 0.0087(9)
    C25 0.0422(13) 0.0255(11) 0.0448(13) 0.0059(10) 0.0297(11) 0.0063(10)
    C26 0.0335(12) 0.0293(12) 0.0456(13) -0.0081(9) 0.0218(10) -0.0095(10)
    C27 0.0199(10) 0.0310(11) 0.0344(11) -0.0040(9) 0.0113(9) -0.0047(9)
    C28 0.0167(9) 0.0285(11) 0.0202(9) -0.0028(8) 0.0043(8) -0.0005(8)
    C29 0.0220(10) 0.0293(11) 0.0221(10) 0.0007(8) 0.0057(8) 0.0007(8)
    C30 0.0311(11) 0.0255(11) 0.0245(10) -0.0009(9) 0.0026(9) 0.0023(8)
    C31 0.0303(11) 0.0359(12) 0.0248(10) -0.0098(9) 0.0050(9) 0.0050(9)
    C32 0.0283(11) 0.0408(13) 0.0300(11) -0.0060(9) 0.0140(9) -0.0004(9)
    C33 0.0248(11) 0.0303(11) 0.0289(11) -0.0018(9) 0.0111(9) -0.0022(9)
_geom_special_details
;
All e.s.d.'s (except the e.s.d. in the dihedral angle between two l.s. planes)
are estimated using the full covariance matrix. The cell e.s.d.'s are taken
into account individually in the estimation of e.s.d.'s in distances, angles
and torsion angles; correlations between e.s.d.'s in cell parameters are only
used when they are defined by crystal symmetry. An approximate (isotropic)
treatment of cell e.s.d.'s is used for estimating e.s.d.'s involving l.s.
planes.
;
loop_
    _geom_bond_atom_site_label_1
    _geom_bond_atom_site_label_2
    _geom_bond_site_symmetry_2
    _geom_bond_distance
    _geom_bond_publ_flag
    N1 C5 . 1.343(2) ?
    N1 C3 . 1.345(2) ?
    N2 C6 . 1.278(2) ?
    N2 N3 . 1.407(2) ?
    N3 C7 . 1.295(2) ?
    N4 C20 . 1.278(2) ?
    N4 N5 . 1.408(2) ?
    N5 C21 . 1.292(2) ?
    C1 C4 . 1.376(3) ?
    C1 C2 . 1.385(3) ?
    C1 H1 . 0.95 ?
    C2 C3 . 1.386(3) ?
    C2 H2 . 0.95 ?
    C3 C20 . 1.466(3) ?
    C4 C5 . 1.397(3) ?
    C4 H4 . 0.95 ?
    C5 C6 . 1.464(2) ?
    C6 H6 . 0.95 ?
    C7 C14 . 1.487(2) ?
    C7 C8 . 1.496(2) ?
    C8 C9 . 1.391(3) ?
    C8 C13 . 1.393(3) ?
    C9 C10 . 1.388(3) ?
    C9 H9 . 0.95 ?
    C10 C11 . 1.378(3) ?
    C10 H10 . 0.95 ?
    C11 C12 . 1.384(3) ?
    C11 H11 . 0.95 ?
    C12 C13 . 1.380(3) ?
    C12 H12 . 0.95 ?
    C13 H13 . 0.95 ?
    C14 C19 . 1.392(3) ?
    C14 C15 . 1.396(3) ?
    C15 C16 . 1.383(3) ?
    C15 H15 . 0.95 ?
    C16 C17 . 1.385(3) ?
    C16 H16 . 0.95 ?
    C17 C18 . 1.376(3) ?
    C17 H17 . 0.95 ?
    C18 C19 . 1.388(3) ?
    C18 H18 . 0.95 ?
    C19 H19 . 0.95 ?
    C20 H20 . 0.95 ?
    C21 C22 . 1.485(3) ?
    C21 C28 . 1.485(3) ?
    C22 C27 . 1.387(3) ?
    C22 C23 . 1.394(3) ?
    C23 C24 . 1.385(3) ?
    C23 H23 . 0.95 ?
    C24 C25 . 1.383(3) ?
    C24 H24 . 0.95 ?
    C25 C26 . 1.383(3) ?
    C25 H25 . 0.95 ?
    C26 C27 . 1.383(3) ?
    C26 H26 . 0.95 ?
    C27 H27 . 0.95 ?
    C28 C33 . 1.393(3) ?
    C28 C29 . 1.400(3) ?
    C29 C30 . 1.378(3) ?
    C29 H29 . 0.95 ?
    C30 C31 . 1.385(3) ?
    C30 H30 . 0.95 ?
    C31 C32 . 1.379(3) ?
    C31 H31 . 0.95 ?
    C32 C33 . 1.384(3) ?
    C32 H32 . 0.95 ?
    C33 H33 . 0.95 ?
loop_
    _geom_angle_atom_site_label_1
    _geom_angle_atom_site_label_2
    _geom_angle_atom_site_label_3
    _geom_angle_site_symmetry_1
    _geom_angle_site_symmetry_3
    _geom_angle
    _geom_angle_publ_flag
    C5 N1 C3 . . 117.13(16) ?
    C6 N2 N3 . . 110.94(15) ?
    C7 N3 N2 . . 114.33(15) ?
    C20 N4 N5 . . 111.17(15) ?
    C21 N5 N4 . . 114.78(15) ?
    C4 C1 C2 . . 118.69(18) ?
    C4 C1 H1 . . 120.7 ?
    C2 C1 H1 . . 120.7 ?
    C1 C2 C3 . . 118.84(18) ?
    C1 C2 H2 . . 120.6 ?
    C3 C2 H2 . . 120.6 ?
    N1 C3 C2 . . 123.35(17) ?
    N1 C3 C20 . . 114.35(16) ?
    C2 C3 C20 . . 122.30(17) ?
    C1 C4 C5 . . 119.08(18) ?
    C1 C4 H4 . . 120.5 ?
    C5 C4 H4 . . 120.5 ?
    N1 C5 C4 . . 122.86(17) ?
    N1 C5 C6 . . 115.26(16) ?
    C4 C5 C6 . . 121.88(17) ?
    N2 C6 C5 . . 120.97(17) ?
    N2 C6 H6 . . 119.5 ?
    C5 C6 H6 . . 119.5 ?
    N3 C7 C14 . . 115.53(16) ?
    N3 C7 C8 . . 123.75(16) ?
    C14 C7 C8 . . 120.66(15) ?
    C9 C8 C13 . . 118.80(17) ?
    C9 C8 C7 . . 120.45(16) ?
    C13 C8 C7 . . 120.75(16) ?
    C10 C9 C8 . . 120.36(18) ?
    C10 C9 H9 . . 119.8 ?
    C8 C9 H9 . . 119.8 ?
    C11 C10 C9 . . 120.28(18) ?
    C11 C10 H10 . . 119.9 ?
    C9 C10 H10 . . 119.9 ?
    C10 C11 C12 . . 119.77(18) ?
    C10 C11 H11 . . 120.1 ?
    C12 C11 H11 . . 120.1 ?
    C13 C12 C11 . . 120.26(18) ?
    C13 C12 H12 . . 119.9 ?
    C11 C12 H12 . . 119.9 ?
    C12 C13 C8 . . 120.52(18) ?
    C12 C13 H13 . . 119.7 ?
    C8 C13 H13 . . 119.7 ?
    C19 C14 C15 . . 118.32(17) ?
    C19 C14 C7 . . 121.87(16) ?
    C15 C14 C7 . . 119.78(17) ?
    C16 C15 C14 . . 120.84(18) ?
    C16 C15 H15 . . 119.6 ?
    C14 C15 H15 . . 119.6 ?
    C15 C16 C17 . . 119.98(18) ?
    C15 C16 H16 . . 120.0 ?
    C17 C16 H16 . . 120.0 ?
    C18 C17 C16 . . 119.95(18) ?
    C18 C17 H17 . . 120.0 ?
    C16 C17 H17 . . 120.0 ?
    C17 C18 C19 . . 120.17(19) ?
    C17 C18 H18 . . 119.9 ?
    C19 C18 H18 . . 119.9 ?
    C18 C19 C14 . . 120.72(18) ?
    C18 C19 H19 . . 119.6 ?
    C14 C19 H19 . . 119.6 ?
    N4 C20 C3 . . 122.41(17) ?
    N4 C20 H20 . . 118.8 ?
    C3 C20 H20 . . 118.8 ?
    N5 C21 C22 . . 124.72(17) ?
    N5 C21 C28 . . 116.10(16) ?
    C22 C21 C28 . . 119.16(16) ?
    C27 C22 C23 . . 118.72(18) ?
    C27 C22 C21 . . 120.22(17) ?
    C23 C22 C21 . . 121.04(17) ?
    C24 C23 C22 . . 120.84(19) ?
    C24 C23 H23 . . 119.6 ?
    C22 C23 H23 . . 119.6 ?
    C25 C24 C23 . . 119.56(19) ?
    C25 C24 H24 . . 120.2 ?
    C23 C24 H24 . . 120.2 ?
    C26 C25 C24 . . 120.19(19) ?
    C26 C25 H25 . . 119.9 ?
    C24 C25 H25 . . 119.9 ?
    C25 C26 C27 . . 120.07(19) ?
    C25 C26 H26 . . 120.0 ?
    C27 C26 H26 . . 120.0 ?
    C26 C27 C22 . . 120.60(19) ?
    C26 C27 H27 . . 119.7 ?
    C22 C27 H27 . . 119.7 ?
    C33 C28 C29 . . 118.18(17) ?
    C33 C28 C21 . . 121.01(17) ?
    C29 C28 C21 . . 120.81(17) ?
    C30 C29 C28 . . 120.78(18) ?
    C30 C29 H29 . . 119.6 ?
    C28 C29 H29 . . 119.6 ?
    C29 C30 C31 . . 120.34(19) ?
    C29 C30 H30 . . 119.8 ?
    C31 C30 H30 . . 119.8 ?
    C32 C31 C30 . . 119.52(19) ?
    C32 C31 H31 . . 120.2 ?
    C30 C31 H31 . . 120.2 ?
    C31 C32 C33 . . 120.49(19) ?
    C31 C32 H32 . . 119.8 ?
    C33 C32 H32 . . 119.8 ?
    C32 C33 C28 . . 120.67(19) ?
    C32 C33 H33 . . 119.7 ?
    C28 C33 H33 . . 119.7 ?
