# Supplementary material for: Pyridine-2,6-dicarboxaldehyde bis[(diphenylmethylidene)hydrazone]
Source: Acta Crystallogr Sect E Struct Rep Online. 2011 Apr 7;67(Pt 5):o1030. doi: 10.1107/S1600536811011238 (PMC3089124; doi:10.1107/S1600536811011238)
Supplement: Supplementary file 2 [file e-67-o1030-Isup2.hkl]

# 
# h,k,l, Fc-squared, Fo-squared, sigma(Fo-squared) and status flag 
# 
data_I
_shelx_title ' 1 in C2/c' 
_shelx_refln_list_code          4 
_shelx_F_calc_maximum      463.56 
_exptl_crystal_F_000      2064.00 
_reflns_d_resolution_high   .7986 
 
loop_ 
 _symmetry_equiv_pos_as_xyz 
 'x, y, z' 
 '-x, y, -z+1/2' 
 'x+1/2, y+1/2, z' 
 '-x+1/2, y+1/2, -z+1/2' 
 '-x, -y, -z' 
 'x, -y, z-1/2' 
 '-x+1/2, -y+1/2, -z' 
 'x+1/2, -y+1/2, z-1/2' 
 
_cell_length_a    23.702 
_cell_length_b    12.344 
_cell_length_c    18.758 
_cell_angle_alpha  90.000 
_cell_angle_beta  106.742 
_cell_angle_gamma  90.000 
 
_shelx_F_squared_multiplier     1.000 
 
loop_ 
 _refln_index_h 
 _refln_index_k 
 _refln_index_l 
 _refln_F_squared_calc 
 _refln_F_squared_meas 
 _refln_F_squared_sigma 
 _refln_observed_status 
   4   0   0   104435.14   108326.47   2780.95 o 
   6   0   0    61146.11    63688.69   1650.88 o 
   8   0   0    29110.49    29097.71    998.28 o 
  10   0   0    14086.40    15235.94    478.36 o 
  12   0   0    63711.28    74926.03   2188.00 o 
  14   0   0      132.68      553.75    165.75 o 
  16   0   0     2950.14     3291.69    356.42 o 
  18   0   0      258.26      542.14     81.43 o 
  20   0   0      998.25     1458.29    147.98 o 
  22   0   0     1251.83     1269.86    144.00 o 
  24   0   0     1256.51     1511.78    165.18 o 
  26   0   0      148.28      281.98     83.79 o 
  28   0   0        6.23      208.62    107.55 o 
   3   1   0       32.90       35.13      6.75 o 
   5   1   0     3124.16     2533.75     64.11 o 
   7   1   0    15610.82    15207.16    310.61 o 
   9   1   0     2085.76     2045.18     75.97 o 
  11   1   0    10605.04    11151.98    279.75 o 
  13   1   0     6266.90     6464.01    187.82 o 
  15   1   0        3.57       21.46     18.15 o 
  17   1   0        2.34       -6.28     21.76 o 
  19   1   0       55.91       10.91     34.04 o 
  21   1   0      611.15      544.67     66.87 o 
  23   1   0       41.92      -26.97     34.76 o 
  25   1   0      453.79      523.64     70.79 o 
  27   1   0     1478.62     1607.30    178.52 o 
   0   2   0     4117.48     3454.67    134.80 o 
   2   2   0    55315.79    55185.44   1055.42 o 
   4   2   0    97103.31    95969.12   2080.95 o 
   6   2   0     3742.99     3597.13     93.40 o 
   8   2   0     3294.20     3136.92     93.94 o 
  10   2   0     8556.72     8893.92    211.20 o 
  12   2   0     6053.02     5567.49    166.10 o 
  14   2   0      657.69      700.49     52.08 o 
  16   2   0     3553.40     3664.79    141.00 o 
  18   2   0     6480.95     6509.54    235.90 o 
  20   2   0      526.56      490.53     67.45 o 
  22   2   0      647.76      765.12     85.38 o 
  24   2   0     1472.22     1383.58    154.99 o 
  26   2   0       63.52      138.87     55.32 o 
  28   2   0     1142.50     1257.54    137.04 o 
   1   3   0     2277.24     1988.48     61.96 o 
   3   3   0      250.19      233.41     19.32 o 
   5   3   0     1098.81     1185.06     50.35 o 
   7   3   0      427.48      389.63     27.18 o 
   9   3   0    17629.93    17955.86    395.45 o 
  11   3   0      840.52      844.62     45.03 o 
  13   3   0     1050.30     1006.18     49.70 o 
  15   3   0     1664.92     1764.15    133.48 o 
  17   3   0      504.90      538.51     56.54 o 
  19   3   0      604.88      431.27     62.70 o 
  21   3   0      375.14      391.53     61.71 o 
  23   3   0     1712.76     1652.61    128.27 o 
  25   3   0     3240.92     4053.05    243.21 o 
  27   3   0      130.89       64.46     57.47 o 
   0   4   0      448.91      548.13     51.01 o 
   2   4   0    22962.26    21464.83    490.05 o 
   4   4   0         .25        9.19      9.75 o 
   6   4   0      155.50      160.45     19.40 o 
   8   4   0     2348.01     2381.30    120.07 o 
  10   4   0     1044.45     1115.84     71.60 o 
  12   4   0       64.53       73.27     20.38 o 
  14   4   0     2741.03     2726.20    109.84 o 
  16   4   0       76.15      105.70     30.32 o 
  18   4   0      778.20      697.93     63.86 o 
  20   4   0       43.51      161.50     44.07 o 
  22   4   0     7903.84     7233.67    318.13 o 
  24   4   0      442.95      389.10     77.11 o 
  26   4   0      338.44      251.86    111.92 o 
   1   5   0      186.31      173.84     19.18 o 
   3   5   0     3511.35     3263.84    104.88 o 
   5   5   0     6221.11     6070.90    153.43 o 
   7   5   0     1573.95     1689.27     71.09 o 
   9   5   0     1422.81     1745.62     82.54 o 
  11   5   0      145.10      183.43     29.00 o 
  13   5   0     4193.53     4391.54    154.47 o 
  15   5   0      125.20      123.84     32.19 o 
  17   5   0        9.25       27.37     29.17 o 
  19   5   0      208.39      271.19     55.34 o 
  21   5   0     8768.13     8805.52    350.03 o 
  23   5   0      164.15       77.08     55.80 o 
  25   5   0      764.85      769.64    144.40 o 
   0   6   0    12840.05    13044.64    494.66 o 
   2   6   0     2851.01     2649.16    101.10 o 
   4   6   0     5408.91     5631.86    162.06 o 
   6   6   0     2131.08     2460.80     90.40 o 
   8   6   0     2464.09     2660.92     99.16 o 
  10   6   0     6550.57     6837.38    185.42 o 
  12   6   0     4080.48     4875.94    195.84 o 
  14   6   0       39.62       49.46     30.02 o 
  16   6   0     1908.33     1958.13    112.69 o 
  18   6   0     1396.47     1555.45    103.03 o 
  20   6   0     1616.35     1706.49    139.74 o 
  22   6   0     1859.45     1829.08    151.65 o 
  24   6   0      530.00      638.37     94.68 o 
  26   6   0      116.56      112.31     66.12 o 
   1   7   0      691.04      687.13     61.31 o 
   3   7   0     2739.27     2898.84    110.17 o 
   5   7   0     1885.50     1822.93     87.89 o 
   7   7   0      207.15      435.30     50.59 o 
   9   7   0     1568.97     1697.90    104.74 o 
  11   7   0     2095.82     2073.47     97.14 o 
  13   7   0     1159.08     1186.04     91.58 o 
  15   7   0     2446.09     2552.81    179.62 o 
  17   7   0       18.64       90.14     36.87 o 
  19   7   0      371.13      533.63    119.45 o 
  21   7   0      590.78      687.71    109.12 o 
  23   7   0     2020.71     2043.35    232.34 o 
  25   7   0      429.93      679.27    115.94 o 
   0   8   0       59.77      149.84     44.65 o 
   2   8   0      129.15      177.53     29.31 o 
   4   8   0      140.20      162.88     28.91 o 
   6   8   0     2281.99     2129.49    109.96 o 
   8   8   0      226.85      195.35     49.65 o 
  10   8   0     1599.51     1447.67     87.69 o 
  12   8   0      212.91      191.78     36.75 o 
  14   8   0      106.88       78.98     33.83 o 
  16   8   0     5665.14     5715.60    280.57 o 
  18   8   0      276.36      389.03     72.39 o 
  20   8   0      137.20       44.60     49.62 o 
  22   8   0      825.24      938.20    193.34 o 
  24   8   0        6.48      -36.11     81.65 o 
   1   9   0     2389.95     2444.71    127.93 o 
   3   9   0       72.87       66.70     29.15 o 
   5   9   0     1057.30     1020.09     82.18 o 
   7   9   0     2890.95     2898.97    130.85 o 
   9   9   0         .58       11.28     28.22 o 
  11   9   0     6682.95     7008.14    255.05 o 
  13   9   0       15.42       21.30     34.38 o 
  15   9   0         .11       -2.09     38.31 o 
  17   9   0      283.58      409.34     98.25 o 
  19   9   0     1499.93     1510.69    132.68 o 
  21   9   0        6.99       17.30     62.21 o 
  23   9   0     1622.85     1893.95    181.96 o 
   0  10   0     5126.85     5860.25    619.98 o 
   2  10   0      168.37      168.54     46.06 o 
   4  10   0     3295.17     3093.49    156.64 o 
   6  10   0     5965.06     5723.83    284.05 o 
   8  10   0     2258.12     1974.91    170.41 o 
  10  10   0      912.26      878.41     82.53 o 
  12  10   0       71.32       47.41     40.73 o 
  14  10   0       13.68       -5.16     44.01 o 
  16  10   0       39.57      -21.20     42.21 o 
  18  10   0     1180.47     1177.31    120.46 o 
  20  10   0      808.90      996.17    115.40 o 
   1  11   0     4111.94     3702.72    179.14 o 
   3  11   0      317.06      248.62     51.33 o 
   5  11   0      641.35      769.92     88.53 o 
   7  11   0     4988.38     5046.50    216.49 o 
   9  11   0     1472.01     1688.17    120.96 o 
  11  11   0      621.96      640.61     87.80 o 
  13  11   0      438.45      282.72    126.27 o 
  15  11   0       13.24      -15.29     52.78 o 
  17  11   0      333.31      383.04     86.83 o 
  19  11   0       17.58        2.72     61.32 o 
   0  12   0      125.14      109.33     69.20 o 
   2  12   0     1248.89     1278.09    108.22 o 
   4  12   0       57.14      -20.41     40.15 o 
   6  12   0       74.03      168.48     48.92 o 
   8  12   0     1726.77     1521.27    118.33 o 
  10  12   0      144.53      160.89     78.58 o 
  12  12   0      239.19      162.95    100.24 o 
  14  12   0      221.18      252.27     91.70 o 
  16  12   0      158.63      185.13     90.90 o 
   1  13   0      127.58       15.43     46.10 o 
   3  13   0       49.87       10.87     44.65 o 
   5  13   0      322.51      203.17     61.69 o 
   7  13   0       16.98       37.54     43.12 o 
   9  13   0       26.64       -3.66     48.41 o 
  11  13   0     1435.60     1439.76    134.16 o 
  13  13   0       12.06       22.07     58.69 o 
  15  13   0      920.52     1276.38    187.49 o 
   0  14   0      607.13      462.25    136.73 o 
   2  14   0      172.65       94.72     55.91 o 
   4  14   0      207.06      100.88     54.37 o 
   6  14   0        8.50       15.18     64.47 o 
   8  14   0        5.75      -16.87     53.80 o 
  10  14   0      504.90      614.44    100.17 o 
   1  15   0      487.81      476.09    141.89 o 
   3  15   0      376.11      409.98     78.71 o 
   5  15   0        5.02      -80.69     80.69 o 
 -27   1   1       44.31       54.11     58.23 o 
 -25   1   1      740.53      715.28     83.73 o 
 -23   1   1       14.87       -5.51     32.99 o 
 -21   1   1       15.20       54.85     33.69 o 
 -19   1   1      296.98      203.74     48.93 o 
 -17   1   1     1090.44     1311.27     80.69 o 
 -15   1   1     2021.18     2016.40     81.06 o 
 -13   1   1     3210.16     3452.90    109.32 o 
 -11   1   1      631.80      690.35     43.71 o 
  -9   1   1     3267.79     3031.92     95.85 o 
  -7   1   1    14526.71    14231.10    311.63 o 
  -5   1   1    15686.77    15126.26    322.99 o 
  -3   1   1    10465.68     9962.44    200.68 o 
   1   1   1     1427.70     1266.44     45.50 o 
   3   1   1     1439.19     1396.40     36.07 o 
   5   1   1    10891.10    10157.43    237.47 o 
   7   1   1     2986.13     2921.78     88.65 o 
   9   1   1     1583.16     1565.16     65.62 o 
  11   1   1      776.38      642.36     44.32 o 
  13   1   1      107.04      114.72     22.83 o 
  15   1   1     2092.02     2166.80     97.41 o 
  17   1   1      218.64      232.79     43.30 o 
  19   1   1     1117.72     1148.02    102.08 o 
  21   1   1      204.10      179.64     49.77 o 
  23   1   1       38.38      108.14     43.26 o 
  25   1   1      305.57      256.18     60.86 o 
  27   1   1       88.80      159.45     65.52 o 
 -28   2   1        9.00       38.58     56.76 o 
 -26   2   1      200.77      250.65     64.59 o 
 -24   2   1     1065.98     1026.40    113.82 o 
 -22   2   1      515.09      523.22     69.69 o 
 -20   2   1      443.35      448.98     59.27 o 
 -18   2   1      890.95      858.23     75.36 o 
 -16   2   1      368.91      418.24     45.81 o 
 -14   2   1      148.35      125.16     18.19 o 
 -12   2   1      883.64      818.74     44.10 o 
 -10   2   1      562.76      430.63     32.77 o 
  -8   2   1     6474.35     6286.58    167.47 o 
  -6   2   1     1719.20     1530.22     61.31 o 
  -4   2   1     4574.93     4111.96    100.97 o 
  -2   2   1     8271.03     7567.10    156.03 o 
   0   2   1    24305.76    23419.92    429.27 o 
   2   2   1       75.02       68.58      9.37 o 
   4   2   1      415.90      386.81     22.74 o 
   6   2   1     5772.83     5411.56    130.54 o 
   8   2   1      667.98      686.02     34.32 o 
  10   2   1     1086.40      941.37     54.69 o 
  12   2   1     5999.57     6317.70    182.17 o 
  14   2   1      286.61      263.10     33.41 o 
  16   2   1     1406.30     1286.58     78.47 o 
  18   2   1     4643.19     4356.73    194.17 o 
  20   2   1      659.22      655.73     76.39 o 
  22   2   1      301.09      356.27     82.10 o 
  24   2   1      673.35      828.99     87.73 o 
  26   2   1       47.35        9.62     68.53 o 
 -27   3   1     1801.69     1919.59    159.40 o 
 -25   3   1     1214.85     1139.41    175.78 o 
 -23   3   1      409.14      362.05     74.00 o 
 -21   3   1     1562.72     1439.62    111.82 o 
 -19   3   1     2472.97     2487.44    140.67 o 
 -17   3   1       36.28       30.59     26.20 o 
 -15   3   1      158.94      157.42     32.61 o 
 -13   3   1     3351.27     3373.48    126.85 o 
 -11   3   1     8318.84     8923.67    218.11 o 
  -9   3   1     4373.00     4295.67    120.09 o 
  -7   3   1     6559.75     6323.91    155.11 o 
  -5   3   1     1988.47     2030.56     73.38 o 
  -3   3   1     3049.67     2832.58     76.27 o 
  -1   3   1      396.99      394.11     25.33 o 
   1   3   1    19154.56    18213.67    411.07 o 
   3   3   1        1.93        5.27      9.24 o 
   5   3   1     1131.21     1071.13     45.26 o 
   7   3   1     4703.24     4523.26    118.78 o 
   9   3   1       10.48       29.16     12.46 o 
  11   3   1         .05      -11.87     15.05 o 
  13   3   1     9361.33     9228.45    249.79 o 
  15   3   1        8.40       16.87     25.48 o 
  17   3   1         .94        4.55     26.72 o 
  19   3   1     2834.03     2896.90    231.50 o 
  21   3   1      571.28      797.56    126.78 o 
  23   3   1      128.62       90.95     46.16 o 
  25   3   1     1219.46     1436.07    138.79 o 
  27   3   1       81.14      142.01    100.49 o 
 -26   4   1       98.38      167.07     69.56 o 
 -24   4   1     1878.65     1916.11    159.50 o 
 -22   4   1      190.02      216.91     62.13 o 
 -20   4   1      423.56      415.54     62.38 o 
 -18   4   1      827.76      782.33     70.10 o 
 -16   4   1      386.92      339.80     44.86 o 
 -14   4   1       44.30       37.76     23.36 o 
 -12   4   1     1525.04     1543.32     88.03 o 
 -10   4   1     3826.15     4209.82    137.19 o 
  -8   4   1     1616.43     1739.03     69.59 o 
  -6   4   1     2104.15     1952.04     80.51 o 
  -4   4   1      321.48      309.32     24.65 o 
  -2   4   1     5598.32     5056.76    134.98 o 
   0   4   1     1240.25     1171.05     50.57 o 
   2   4   1       22.31       31.74      9.62 o 
   4   4   1      124.34      118.27     20.14 o 
   6   4   1      143.13      155.22     20.16 o 
   8   4   1      291.20      310.77     34.69 o 
  10   4   1    19257.00    20639.67    455.64 o 
  12   4   1     1842.85     1695.29     74.14 o 
  14   4   1     1184.42     1135.11     74.77 o 
  16   4   1      213.03      162.50     39.15 o 
  18   4   1      978.00     1046.09     90.28 o 
  20   4   1        1.54      -10.05     39.11 o 
  22   4   1     8459.73     8501.31    313.30 o 
  24   4   1      264.95      288.71     71.75 o 
  26   4   1       49.36       41.27     65.49 o 
 -27   5   1       44.92       85.70     85.51 o 
 -25   5   1      317.00      325.72     76.17 o 
 -23   5   1      423.67      421.57     76.31 o 
 -21   5   1     2959.60     2859.58    186.45 o 
 -19   5   1      354.40      340.04     50.05 o 
 -17   5   1      220.31      222.96     41.48 o 
 -15   5   1      105.74       79.11     33.99 o 
 -13   5   1      500.15      552.07     45.39 o 
 -11   5   1     4252.80     4424.78    135.61 o 
  -9   5   1    10599.60    11112.47    265.81 o 
  -7   5   1      437.46      466.90     37.45 o 
  -5   5   1      564.91      520.29     37.70 o 
  -3   5   1     9180.08     9227.62    233.48 o 
  -1   5   1     7356.62     7122.70    184.53 o 
   1   5   1     4640.32     4620.16    125.84 o 
   3   5   1     2152.76     2180.10     71.98 o 
   5   5   1       46.73       70.69     17.12 o 
   7   5   1      836.70      810.79     61.58 o 
   9   5   1      263.42      335.67     33.40 o 
  11   5   1     1433.96     1560.80     74.97 o 
  13   5   1     5879.76     5632.40    220.29 o 
  15   5   1      213.96      215.99     38.99 o 
  17   5   1      379.82      510.46     73.53 o 
  19   5   1     1098.35     1186.45    109.13 o 
  21   5   1      819.08      959.80     97.29 o 
  23   5   1        2.03       50.82     85.21 o 
  25   5   1       35.31      120.86     80.40 o 
 -26   6   1      280.72      245.80     81.17 o 
 -24   6   1        5.05       -9.64     51.47 o 
 -22   6   1      617.82      653.56     98.22 o 
 -20   6   1     2675.16     2851.34    185.28 o 
 -18   6   1     3363.39     3568.16    213.87 o 
 -16   6   1      612.79      644.25    115.54 o 
 -14   6   1       20.41        6.56     22.26 o 
 -12   6   1      138.47      121.28     26.66 o 
 -10   6   1     3259.82     3361.61    117.99 o 
  -8   6   1     1341.35     1389.60     67.79 o 
  -6   6   1         .29      -12.83     12.83 o 
  -4   6   1     1350.34     1596.02     76.89 o 
  -2   6   1     5964.40     5896.84    164.51 o 
   0   6   1     2804.83     2747.85    136.16 o 
   2   6   1      711.87      685.87     45.68 o 
   4   6   1     2774.06     3089.23    102.85 o 
   6   6   1     5214.94     5370.10    154.17 o 
   8   6   1     2299.45     2360.80     93.66 o 
  10   6   1     1701.27     1845.80     85.26 o 
  12   6   1     6549.18     6571.65    186.95 o 
  14   6   1      662.85      700.22     63.09 o 
  16   6   1     5631.59     5719.87    203.16 o 
  18   6   1     4438.40     4769.68    192.75 o 
  20   6   1        8.76       41.13     44.44 o 
  22   6   1      508.92      759.93     99.61 o 
  24   6   1        6.39      -33.89     51.74 o 
 -25   7   1       78.06      101.93     70.82 o 
 -23   7   1     1354.77     1545.19    252.26 o 
 -21   7   1      217.48      278.90     72.73 o 
 -19   7   1       50.33       16.58     39.90 o 
 -17   7   1       53.83       55.99     36.07 o 
 -15   7   1     2044.51     2120.39    165.60 o 
 -13   7   1       20.46       18.81     24.24 o 
 -11   7   1       67.38       61.82     25.19 o 
  -9   7   1       44.44       70.44     21.64 o 
  -7   7   1     2350.60     2635.36    104.50 o 
  -5   7   1     1096.59     1247.89     86.86 o 
  -3   7   1     1629.38     1519.74     75.83 o 
  -1   7   1      757.84      728.53     43.51 o 
   1   7   1     1330.86     1417.82     66.08 o 
   3   7   1     3101.74     3014.42    112.38 o 
   5   7   1      322.99      353.93     33.00 o 
   7   7   1      476.24      494.15     45.27 o 
   9   7   1         .00       -1.32     19.68 o 
  11   7   1      358.94      232.10     43.57 o 
  13   7   1      810.34      873.68     65.03 o 
  15   7   1     2449.70     2866.42    161.23 o 
  17   7   1      273.00      246.02     73.02 o 
  19   7   1        9.15      -40.28     58.17 o 
  21   7   1      259.67      267.72    109.74 o 
  23   7   1       57.38      151.95     66.32 o 
 -24   8   1       19.67       90.70     63.75 o 
 -22   8   1     2417.58     2384.33    195.99 o 
 -20   8   1      168.11      115.61     52.49 o 
 -18   8   1      429.70      414.81     71.32 o 
 -16   8   1      451.53      395.05     66.28 o 
 -14   8   1      304.35      325.32     51.86 o 
 -12   8   1     1895.11     1869.49    103.00 o 
 -10   8   1     1324.54     1411.46     86.99 o 
  -8   8   1       75.80      118.74     34.29 o 
  -6   8   1      680.53      597.03     52.92 o 
  -4   8   1       12.79       21.37     18.46 o 
  -2   8   1       29.35       56.21     20.00 o 
   0   8   1     1575.20     1541.24     91.95 o 
   2   8   1     1378.26     1172.60     65.48 o 
   4   8   1      221.14      230.23     34.41 o 
   6   8   1     1959.41     1885.86     96.18 o 
   8   8   1     1640.90     1681.58     92.84 o 
  10   8   1     4369.41     4191.54    161.44 o 
  12   8   1      450.29      472.63     52.26 o 
  14   8   1     1319.59     1372.70    106.25 o 
  16   8   1     1010.96     1257.44    103.36 o 
  18   8   1       53.67       43.85     44.17 o 
  20   8   1     4825.50     4375.92    269.01 o 
  22   8   1      365.19      293.15     85.72 o 
 -23   9   1      637.02      671.11    155.54 o 
 -21   9   1      405.58      346.18     90.30 o 
 -19   9   1       33.85       40.45     48.65 o 
 -17   9   1      695.11      602.05     95.86 o 
 -15   9   1      653.89      569.88     79.71 o 
 -13   9   1      389.50      389.99     52.37 o 
 -11   9   1    11319.06    11634.08    349.20 o 
  -9   9   1     1210.11     1040.56     77.47 o 
  -7   9   1     1465.28     1439.11     88.91 o 
  -5   9   1     3937.17     3490.36    158.31 o 
  -3   9   1     1006.67      952.57     77.64 o 
  -1   9   1      445.31      446.45     55.25 o 
   1   9   1      765.21      720.73     67.53 o 
   3   9   1      828.17      843.73     74.52 o 
   5   9   1       68.73       34.24     26.53 o 
   7   9   1     1600.49     1338.85     85.08 o 
   9   9   1      584.51      706.44     71.16 o 
  11   9   1     8123.13     8369.72    296.10 o 
  13   9   1     1135.37     1163.92     98.13 o 
  15   9   1      197.50      162.68     52.05 o 
  17   9   1       73.54      108.40     48.98 o 
  19   9   1       20.33      -65.65     65.65 o 
  21   9   1       37.13       45.90    100.71 o 
 -20  10   1        4.07      -27.65     49.16 o 
 -18  10   1      102.01       95.91     58.11 o 
 -16  10   1      532.05      519.08     80.36 o 
 -14  10   1      151.64      100.20     53.64 o 
 -12  10   1      255.66      136.74     51.90 o 
 -10  10   1        6.44      -20.43     33.97 o 
  -8  10   1     3301.02     3225.11    172.85 o 
  -6  10   1      364.24      317.80     53.32 o 
  -4  10   1     6100.57     5860.58    226.60 o 
  -2  10   1       13.40      -27.25     27.25 o 
   0  10   1      296.68      299.71     58.11 o 
   2  10   1     5175.43     4921.61    241.22 o 
   4  10   1     1341.30     1460.76    158.96 o 
   6  10   1     2405.05     2560.15    142.14 o 
   8  10   1      248.38      147.72     44.86 o 
  10  10   1     2741.99     2749.04    151.49 o 
  12  10   1       52.34       71.60     42.45 o 
  14  10   1      761.23      935.60    112.38 o 
  16  10   1       22.43       28.69     43.31 o 
  18  10   1      512.85      622.81    125.83 o 
  20  10   1      603.24      595.40    215.57 o 
 -19  11   1       42.19      113.48     81.75 o 
 -17  11   1       98.30      107.55     66.41 o 
 -15  11   1      120.43      127.16     59.13 o 
 -13  11   1      211.26       63.39     75.64 o 
 -11  11   1      833.83      888.86     96.50 o 
  -9  11   1      956.09     1046.48     95.84 o 
  -7  11   1      913.70      852.47    113.12 o 
  -5  11   1     1156.74     1150.54     99.74 o 
  -3  11   1      266.45      218.01     50.19 o 
  -1  11   1       33.48       -8.29     33.99 o 
   1  11   1       22.61      -32.50     32.50 o 
   3  11   1     1000.77      827.30     83.42 o 
   5  11   1      960.18      969.85     88.86 o 
   7  11   1      660.11      777.41     81.91 o 
   9  11   1      313.56      307.83     61.51 o 
  11  11   1         .06      -37.99     37.99 o 
  13  11   1       10.52      -41.53     41.53 o 
  15  11   1       98.44      158.99     65.56 o 
  17  11   1      473.48      467.80     90.31 o 
  19  11   1      272.72      295.96     79.81 o 
 -18  12   1       17.18      -39.85     61.17 o 
 -16  12   1      241.40      250.77     76.09 o 
 -14  12   1      962.75     1050.20    133.53 o 
 -12  12   1      144.99      103.79     64.93 o 
 -10  12   1      226.38      256.35     65.21 o 
  -8  12   1      519.03      375.36     65.65 o 
  -6  12   1     1874.49     1684.01    131.28 o 
  -4  12   1       17.77       22.73     40.61 o 
  -2  12   1      799.45      908.02     91.10 o 
   0  12   1       60.52        4.86     41.99 o 
   2  12   1     1743.05     1441.48    114.96 o 
   4  12   1      173.22      135.13     62.35 o 
   6  12   1      208.80       60.89     43.36 o 
   8  12   1      659.71      622.67     77.79 o 
  10  12   1       49.29       17.14     45.18 o 
  12  12   1       85.68      -39.12     47.57 o 
  14  12   1      171.50      208.62     72.78 o 
  16  12   1      232.49      283.83     88.59 o 
 -15  13   1         .40      -26.67     70.46 o 
 -13  13   1      197.17      286.56    123.36 o 
 -11  13   1     2663.20     2695.54    187.52 o 
  -9  13   1      472.61      290.02     67.22 o 
  -7  13   1      182.99      157.01     59.17 o 
  -5  13   1      688.09      683.81     86.40 o 
  -3  13   1       28.86      -37.53     43.32 o 
  -1  13   1      213.05      211.45     59.00 o 
   1  13   1      136.91       92.87     47.66 o 
   3  13   1      125.23      127.24     49.14 o 
   5  13   1      886.56      785.81     90.58 o 
   7  13   1      518.42      372.98     70.70 o 
   9  13   1      202.28      221.05     66.47 o 
  11  13   1     1447.51     1502.49    157.58 o 
  13  13   1         .60      -10.98     62.24 o 
 -12  14   1      136.18       56.69     72.55 o 
 -10  14   1      373.66      324.85     81.02 o 
  -8  14   1      154.45      197.43     68.78 o 
  -6  14   1      146.90      220.23     63.99 o 
  -4  14   1      198.32      160.80     56.18 o 
  -2  14   1        4.53      109.92     52.64 o 
   0  14   1       59.93       52.35     53.47 o 
   2  14   1      225.27      255.17     64.53 o 
   4  14   1       56.78        5.27     50.21 o 
   6  14   1      226.95      207.21     60.19 o 
   8  14   1        6.10      -37.36     54.62 o 
  10  14   1     1281.83     1390.86    139.40 o 
  -5  15   1      290.57      277.56     79.39 o 
  -3  15   1      296.21      377.39     92.29 o 
  -1  15   1       82.53      -11.77     58.15 o 
   1  15   1     1620.44     1911.22    155.39 o 
   3  15   1       56.16       69.59     59.13 o 
   5  15   1       77.10      118.35     84.45 o 
 -28   0   2        1.52      115.72    100.90 o 
 -26   0   2      975.37     1197.58    231.67 o 
 -24   0   2      164.00       24.48    120.21 o 
 -22   0   2      577.78      611.71     99.23 o 
 -20   0   2      859.62      943.25    176.36 o 
 -18   0   2     1187.88     1159.33    118.50 o 
 -16   0   2     4177.65     3848.03    193.82 o 
 -14   0   2     7569.87     7641.61    279.68 o 
 -12   0   2      104.53      113.10     28.97 o 
 -10   0   2     6987.60     7436.76    296.12 o 
  -8   0   2     2252.32     2112.15    124.19 o 
  -6   0   2    34595.09    33036.64   1126.86 o 
  -4   0   2       33.43       51.32     14.96 o 
  -2   0   2    15769.68    15378.12    454.49 o 
   0   0   2    26037.67    25032.56    827.73 o 
   2   0   2     6379.29     5769.08    181.69 o 
   4   0   2    90367.27    92929.25   2661.78 o 
   6   0   2      802.21      779.27     71.80 o 
   8   0   2    13793.21    13973.25    434.52 o 
  10   0   2      527.46      549.50     67.10 o 
  12   0   2     3998.61     4152.31    219.81 o 
  14   0   2         .07       32.00     42.23 o 
  16   0   2      540.30      460.85    245.41 o 
  18   0   2        7.88      -34.89     34.89 o 
  20   0   2       72.40       49.56     61.81 o 
  22   0   2      208.29      219.51     72.34 o 
  24   0   2      456.41      352.36     93.68 o 
  26   0   2      180.98      221.98     85.12 o 
 -27   1   2        2.19      -27.26     44.84 o 
 -25   1   2      159.79      117.06     49.75 o 
 -23   1   2       13.99       18.85     35.29 o 
 -21   1   2     2482.33     2275.05    139.33 o 
 -19   1   2     5129.22     5081.01    261.47 o 
 -17   1   2       12.08        -.13     21.51 o 
 -15   1   2     1357.91     1491.07     72.15 o 
 -13   1   2     5701.99     5831.53    160.26 o 
 -11   1   2     1445.38     1642.51    107.93 o 
  -9   1   2        4.63       -7.68     10.20 o 
  -7   1   2     4010.35     4130.91    107.87 o 
  -5   1   2    19600.58    18480.41    391.35 o 
  -3   1   2    12134.50    11766.35    271.55 o 
  -1   1   2    14250.91    13080.16    246.16 o 
   1   1   2    77548.12    79048.27   1504.70 o 
   3   1   2    17541.41    17568.88    367.05 o 
   5   1   2     4079.63     3962.78     90.63 o 
   7   1   2      186.57      182.28     19.74 o 
   9   1   2      167.04      151.71     23.06 o 
  11   1   2    13660.56    13778.94    362.47 o 
  13   1   2     4910.71     5124.28    158.61 o 
  15   1   2     1043.84     1071.23     67.39 o 
  17   1   2      278.01      315.00     51.91 o 
  19   1   2      756.96      656.64     75.91 o 
  21   1   2      117.59      153.87     45.13 o 
  23   1   2      969.34      940.93     92.13 o 
  25   1   2       13.52       60.14     46.03 o 
  27   1   2      481.13      483.90     78.90 o 
 -28   2   2        6.49       -9.81     48.97 o 
 -26   2   2       65.68       78.04     48.98 o 
 -24   2   2     2001.40     1884.48    147.09 o 
 -22   2   2      248.82      182.92     51.37 o 
 -20   2   2    10337.14    10450.26    338.63 o 
 -18   2   2      903.54      825.74     65.71 o 
 -16   2   2      393.19      459.31     47.08 o 
 -14   2   2     6074.91     5899.91    180.23 o 
 -12   2   2      226.44      378.85     32.71 o 
 -10   2   2    11107.30    11484.47    265.68 o 
  -8   2   2     3651.49     3760.64    118.45 o 
  -6   2   2      613.78      650.78     34.56 o 
  -4   2   2      436.97      501.59     32.64 o 
  -2   2   2       13.54       -6.62      6.62 o 
   0   2   2     5693.29     5049.23    114.34 o 
   2   2   2      550.28      564.18     24.93 o 
   4   2   2     2122.04     1884.31     63.94 o 
   6   2   2      239.21      174.68     21.49 o 
   8   2   2       92.52      150.27     18.73 o 
  10   2   2      191.73      258.35     42.39 o 
  12   2   2       19.33       44.76     19.18 o 
  14   2   2     1609.27     1601.50    128.61 o 
  16   2   2     3764.84     3687.25    165.60 o 
  18   2   2        3.86      -28.05     28.05 o 
  20   2   2       62.19       11.05     46.80 o 
  22   2   2      402.62      332.24     62.62 o 
  24   2   2       36.49       43.95     56.73 o 
  26   2   2      132.06      135.55     55.71 o 
 -27   3   2        4.86      113.39     55.04 o 
 -25   3   2       16.46       96.11     58.55 o 
 -23   3   2     1680.37     1449.64    130.92 o 
 -21   3   2      381.15      489.18     64.45 o 
 -19   3   2     1205.08     1288.66     89.76 o 
 -17   3   2       48.13       22.65     24.29 o 
 -15   3   2       88.24      101.08     22.59 o 
 -13   3   2      289.44      296.88     28.67 o 
 -11   3   2     4674.10     4766.66    134.53 o 
  -9   3   2     5435.20     5515.11    145.28 o 
  -7   3   2     9458.68     9137.21    213.23 o 
  -5   3   2     7594.95     7386.90    174.16 o 
  -3   3   2       18.00       20.66      9.67 o 
  -1   3   2     3350.88     3116.63     84.92 o 
   1   3   2     7023.98     6947.82    156.98 o 
   3   3   2     1729.42     1670.77     53.46 o 
   5   3   2       90.83      101.67     14.58 o 
   7   3   2      562.32      541.05     33.86 o 
   9   3   2       62.69       95.84     17.35 o 
  11   3   2        3.50       27.77     21.28 o 
  13   3   2     1169.77     1282.50     73.86 o 
  15   3   2      700.01      667.52     65.98 o 
  17   3   2     3749.47     3609.21    203.57 o 
  19   3   2       93.20       59.33     38.75 o 
  21   3   2      182.44      167.55     57.49 o 
  23   3   2       76.66       82.92     45.81 o 
  25   3   2        2.61      -29.99     47.16 o 
  27   3   2       42.18        5.74     55.16 o 
 -28   4   2       18.35       45.80     71.31 o 
 -26   4   2      199.69      380.31    100.02 o 
 -24   4   2      727.31      718.85     98.68 o 
 -22   4   2      145.42      196.38     68.71 o 
 -20   4   2     3400.91     3177.82    195.93 o 
 -18   4   2     2972.71     3108.71    141.67 o 
 -16   4   2     3348.51     3478.44    145.42 o 
 -14   4   2      322.77      285.72     38.72 o 
 -12   4   2     2331.63     2401.51     91.98 o 
 -10   4   2     4624.36     5077.54    169.47 o 
  -8   4   2     6084.57     6233.31    169.88 o 
  -6   4   2     1984.46     1892.71     77.15 o 
  -4   4   2     5429.55     4980.09    126.35 o 
  -2   4   2     1581.27     1613.83     54.33 o 
   0   4   2     9208.46     8377.87    203.33 o 
   2   4   2      174.13      119.33     13.69 o 
   4   4   2     3811.98     3772.11    101.45 o 
   6   4   2     2043.43     2369.32     79.38 o 
   8   4   2      403.15      415.11     32.76 o 
  10   4   2      439.95      519.52     38.92 o 
  12   4   2      165.63      183.92     29.59 o 
  14   4   2       79.01      137.28     30.64 o 
  16   4   2         .45      -26.88     32.11 o 
  18   4   2     8335.62     8240.46    287.11 o 
  20   4   2     3810.22     3613.43    185.70 o 
  22   4   2     3154.50     3041.01    177.54 o 
  24   4   2       81.12       43.04     52.93 o 
  26   4   2      164.68      242.98     74.08 o 
 -27   5   2        7.29       17.70     54.72 o 
 -25   5   2       21.78       60.06     54.15 o 
 -23   5   2       26.73       33.73     48.25 o 
 -21   5   2     3323.82     3205.86    196.88 o 
 -19   5   2     1734.26     1595.86    136.02 o 
 -17   5   2       50.12       73.25     31.86 o 
 -15   5   2     1013.96     1012.13     63.28 o 
 -13   5   2       59.66       65.14     21.03 o 
 -11   5   2     2233.87     2567.89     99.13 o 
  -9   5   2     3162.46     3259.24    125.42 o 
  -7   5   2    15828.52    16619.57    398.03 o 
  -5   5   2      281.93      274.36     26.58 o 
  -3   5   2     5790.56     5560.19    165.23 o 
  -1   5   2     8560.85     8275.30    192.69 o 
   1   5   2     9191.92     9307.55    214.37 o 
   3   5   2        6.40        2.14     10.36 o 
   5   5   2    15920.08    16152.35    358.70 o 
   7   5   2     3695.62     3758.52    113.03 o 
   9   5   2     6198.33     6615.66    174.73 o 
  11   5   2       58.08       95.22     22.91 o 
  13   5   2     1805.09     1676.85     92.36 o 
  15   5   2      191.35      162.22     36.52 o 
  17   5   2     1749.59     1685.56    127.32 o 
  19   5   2     1777.17     1692.94    122.46 o 
  21   5   2     1508.00     1466.60    118.24 o 
  23   5   2      645.05      727.48     98.76 o 
  25   5   2       63.55      127.44     65.38 o 
 -26   6   2       71.92      131.72     70.24 o 
 -24   6   2     1579.37     1773.43    152.86 o 
 -22   6   2      877.11      856.29    130.83 o 
 -20   6   2      550.11      613.03     75.68 o 
 -18   6   2      312.58      198.34     46.59 o 
 -16   6   2     3746.15     3709.97    157.46 o 
 -14   6   2       14.86       14.34     24.44 o 
 -12   6   2     1815.05     1746.41     84.06 o 
 -10   6   2     1013.61     1052.65     60.76 o 
  -8   6   2     2429.18     2426.81     94.13 o 
  -6   6   2      340.26      385.76     32.16 o 
  -4   6   2        9.97        1.10     13.73 o 
  -2   6   2      878.28      816.84     57.27 o 
   0   6   2     8441.04     8211.95    196.04 o 
   2   6   2     1220.95     1214.66     65.52 o 
   4   6   2       36.71       29.05     14.66 o 
   6   6   2     1913.24     1825.46     76.14 o 
   8   6   2      615.60      710.53     49.32 o 
  10   6   2       99.34      121.62     25.96 o 
  12   6   2     6303.68     6548.64    239.93 o 
  14   6   2       49.14       25.53     29.78 o 
  16   6   2      624.17      648.19     65.32 o 
  18   6   2      404.83      290.35     56.23 o 
  20   6   2        1.90       40.94     42.65 o 
  22   6   2      644.51      696.10    106.85 o 
  24   6   2      178.79      162.08     65.64 o 
 -25   7   2        7.54      -48.48     58.54 o 
 -23   7   2      152.48      265.10     94.77 o 
 -21   7   2       26.77       -1.74     45.22 o 
 -19   7   2      621.72      601.98     77.27 o 
 -17   7   2       17.88       37.57     38.83 o 
 -15   7   2      525.49      457.59     67.34 o 
 -13   7   2     2579.17     2578.15    170.43 o 
 -11   7   2      995.02      956.79     63.04 o 
  -9   7   2      436.26      425.30     39.87 o 
  -7   7   2        4.69       29.99     20.80 o 
  -5   7   2      161.90      161.00     26.10 o 
  -3   7   2      474.78      469.24     39.57 o 
  -1   7   2     3119.55     3121.05    109.60 o 
   1   7   2      156.50      224.40     32.71 o 
   3   7   2      483.50      519.24     35.75 o 
   5   7   2      961.05      987.37     55.17 o 
   7   7   2      191.66      203.58     29.27 o 
   9   7   2        3.13       59.74     25.39 o 
  11   7   2     3587.08     3710.24    139.14 o 
  13   7   2     1384.76     1370.51     92.21 o 
  15   7   2      102.57      114.31     38.11 o 
  17   7   2      638.22      582.96     67.67 o 
  19   7   2         .32      -38.71     38.71 o 
  21   7   2      253.56      357.03     73.42 o 
  23   7   2        2.87      -26.68     54.86 o 
 -24   8   2       94.54       81.70     60.21 o 
 -22   8   2       40.44       31.91     52.97 o 
 -20   8   2      107.32       41.43     47.60 o 
 -18   8   2      262.02      290.65     62.85 o 
 -16   8   2      257.19      165.87     74.13 o 
 -14   8   2      169.24      177.32     41.37 o 
 -12   8   2     1109.03     1121.21     86.52 o 
 -10   8   2      206.17      174.26     33.39 o 
  -8   8   2      664.28      597.01     54.69 o 
  -6   8   2       99.34       72.58     24.87 o 
  -4   8   2       27.93       22.54     19.40 o 
  -2   8   2      717.99      770.11     60.72 o 
   0   8   2     5529.92     5086.19    182.59 o 
   2   8   2      860.02      823.88     64.46 o 
   4   8   2     1431.73     1249.55     73.92 o 
   6   8   2       35.29       40.03     21.36 o 
   8   8   2      359.02      348.08     39.88 o 
  10   8   2     5044.71     4561.04    181.29 o 
  12   8   2     3212.78     3402.88    148.51 o 
  14   8   2      187.39      191.80     46.10 o 
  16   8   2      536.52      645.73     76.54 o 
  18   8   2       39.36        9.74     44.29 o 
  20   8   2       92.02       91.05     77.59 o 
  22   8   2      254.49      223.60     85.27 o 
 -23   9   2        3.06       49.55     61.24 o 
 -21   9   2        9.74       60.79     48.86 o 
 -19   9   2      443.74      319.05     69.96 o 
 -17   9   2        7.19       62.78     45.67 o 
 -15   9   2     2578.22     2549.88    170.47 o 
 -13   9   2      471.73      457.87     60.85 o 
 -11   9   2     3439.06     3557.00    153.42 o 
  -9   9   2       65.43       41.97     28.95 o 
  -7   9   2      176.29      135.61     32.14 o 
  -5   9   2       12.90       -3.80     25.83 o 
  -3   9   2     3866.86     3470.14    156.88 o 
  -1   9   2      735.80      720.65     80.43 o 
   1   9   2     1259.37     1363.53     95.37 o 
   3   9   2     1639.17     1545.64    107.59 o 
   5   9   2     1563.48     1407.41    113.30 o 
   7   9   2      195.51      153.12     39.35 o 
   9   9   2     1002.46     1007.99     75.69 o 
  11   9   2        5.73      -15.95     34.30 o 
  13   9   2     1502.24     1491.51    136.87 o 
  15   9   2      518.61      556.97     74.15 o 
  17   9   2      271.88      319.52     63.42 o 
  19   9   2         .46      -58.40     58.40 o 
  21   9   2      102.20       62.37     86.96 o 
 -22  10   2       23.52      -12.09     61.22 o 
 -20  10   2      726.18      776.97    103.89 o 
 -18  10   2      389.33      369.25    110.58 o 
 -16  10   2      398.77      304.21     83.70 o 
 -14  10   2      265.14      207.18     66.08 o 
 -12  10   2      297.43      301.63     67.16 o 
 -10  10   2     1735.42     1539.26    108.80 o 
  -8  10   2         .73      -21.68     28.28 o 
  -6  10   2     4084.25     3884.28    177.98 o 
  -4  10   2     1334.20     1278.81     98.26 o 
  -2  10   2      166.63      141.77     40.42 o 
   0  10   2     1619.58     1399.88    128.33 o 
   2  10   2      879.71      797.39     83.69 o 
   4  10   2     5505.53     5146.98    208.22 o 
   6  10   2     1074.01     1091.91     92.24 o 
   8  10   2     4338.75     4252.79    206.67 o 
  10  10   2      717.84      718.17     77.47 o 
  12  10   2      501.34      350.97     97.99 o 
  14  10   2      572.97      447.14     75.43 o 
  16  10   2      452.33      599.66    145.18 o 
  18  10   2      330.07      280.11     72.25 o 
  20  10   2      576.54      727.66    117.00 o 
 -19  11   2       11.42       94.45     65.30 o 
 -17  11   2       76.96      101.55     64.94 o 
 -15  11   2       45.21       13.55     51.84 o 
 -13  11   2      159.54      195.38     59.64 o 
 -11  11   2      147.29      155.94     51.77 o 
  -9  11   2    14786.68    15426.42    787.10 o 
  -7  11   2       39.93       38.14     36.24 o 
  -5  11   2     5685.46     5497.70    249.72 o 
  -3  11   2         .35      -10.23     34.65 o 
  -1  11   2     1439.81     1299.53    103.50 o 
   1  11   2     2463.79     2107.71    141.59 o 
   3  11   2     4290.67     3847.91    195.37 o 
   5  11   2      651.88      624.44     76.78 o 
   7  11   2     5913.28     5192.63    223.02 o 
   9  11   2       56.69       66.62     41.00 o 
  11  11   2     1631.08     1668.38    141.05 o 
  13  11   2        1.76      -43.40     43.40 o 
  15  11   2         .00      -47.69     47.69 o 
  17  11   2       18.87       47.49     61.57 o 
  19  11   2       94.87      236.92     76.86 o 
 -18  12   2      322.59      716.27    157.45 o 
 -16  12   2      109.86       92.66     65.88 o 
 -14  12   2       83.31       53.24     53.71 o 
 -12  12   2     2064.12     2125.68    159.16 o 
 -10  12   2     8459.88     8483.50    342.25 o 
  -8  12   2      294.31      115.61     57.97 o 
  -6  12   2        6.20      -20.80     37.12 o 
  -4  12   2      517.47      475.57     71.28 o 
  -2  12   2       63.74       83.18     45.54 o 
   0  12   2      707.18      758.35    101.48 o 
   2  12   2       78.54       95.19     44.38 o 
   4  12   2       79.46       58.98     39.08 o 
   6  12   2         .07      -15.39     36.25 o 
   8  12   2      655.37      618.82     80.17 o 
  10  12   2      260.66      207.73     57.16 o 
  12  12   2        9.56      -26.41     54.80 o 
  14  12   2     1167.47     1110.84    133.96 o 
  16  12   2      453.22      672.46    108.61 o 
 -15  13   2       36.16       65.77     64.27 o 
 -13  13   2     1574.60     2021.23    186.69 o 
 -11  13   2       33.36       28.22     52.13 o 
  -9  13   2      481.44      437.67     79.31 o 
  -7  13   2     2098.16     2082.51    248.90 o 
  -5  13   2      950.38      878.61     96.00 o 
  -3  13   2      758.01      901.12     95.25 o 
  -1  13   2     1208.53     1229.31    151.91 o 
   1  13   2      120.01      123.04     62.24 o 
   3  13   2     1749.94     1623.37    124.19 o 
   5  13   2      604.04      566.57     77.71 o 
   7  13   2      735.38      777.39     90.22 o 
   9  13   2      312.01      418.22     72.20 o 
  11  13   2     1577.92     1940.61    182.59 o 
  13  13   2       45.04      146.81     73.62 o 
 -12  14   2       93.41       65.85     71.53 o 
 -10  14   2       53.84       92.32     60.18 o 
  -8  14   2      523.36      591.36     95.97 o 
  -6  14   2        4.23      116.56     58.12 o 
  -4  14   2       26.29      102.14     55.00 o 
  -2  14   2         .60       21.80     49.10 o 
   0  14   2      925.95      887.91    104.37 o 
   2  14   2        1.24       27.95     46.11 o 
   4  14   2      320.67      328.31     81.60 o 
   6  14   2      135.10       86.04     55.66 o 
   8  14   2      729.92     1024.69    191.61 o 
  10  14   2     1145.49     1208.72    176.29 o 
  -5  15   2       88.98      145.27     76.41 o 
  -3  15   2       18.34      -18.20     58.70 o 
  -1  15   2      384.23      421.41     91.50 o 
   1  15   2      452.76      562.54     87.95 o 
   3  15   2       47.32      -17.89     49.14 o 
   5  15   2      271.79      215.50     70.18 o 
 -29   1   3      142.63       98.77    104.31 o 
 -27   1   3      208.28      186.78     71.00 o 
 -25   1   3       70.25       52.79     44.45 o 
 -23   1   3      209.48      230.82     50.14 o 
 -21   1   3     2173.24     2240.93    125.70 o 
 -19   1   3        8.38        1.23     23.62 o 
 -17   1   3     1007.32     1154.38     69.84 o 
 -15   1   3       12.89       -1.04     15.84 o 
 -13   1   3    10204.21    10499.51    255.26 o 
 -11   1   3       15.69      -15.50     15.50 o 
  -9   1   3     1373.75     1392.58     58.55 o 
  -7   1   3    23941.40    24500.12    557.81 o 
  -5   1   3    11465.39    11012.01    230.10 o 
  -3   1   3    19945.35    19757.81    414.13 o 
  -1   1   3     7859.56     7119.44    146.41 o 
   1   1   3     5207.10     4818.92    110.26 o 
   3   1   3     1650.56     1468.91     48.51 o 
   5   1   3    92823.30    92515.79   1878.49 o 
   7   1   3       76.76       61.88     12.13 o 
   9   1   3     6990.32     7244.96    189.81 o 
  11   1   3     5620.25     5828.78    165.19 o 
  13   1   3      156.92      141.67     30.40 o 
  15   1   3        1.02      -21.37     21.37 o 
  17   1   3     1306.38     1223.44    132.21 o 
  19   1   3      694.93      682.30     76.07 o 
  21   1   3      553.89      414.70     65.25 o 
  23   1   3     1452.99     1389.10    148.00 o 
  25   1   3       45.18       44.99     49.35 o 
  27   1   3      211.57      243.10     90.93 o 
 -28   2   3      449.56      601.71    109.35 o 
 -26   2   3       61.21       98.34     51.86 o 
 -24   2   3      291.83      271.16     63.62 o 
 -22   2   3     4841.30     4603.05    258.84 o 
 -20   2   3     7478.41     7834.33    357.38 o 
 -18   2   3     2196.37     2344.43    113.02 o 
 -16   2   3      643.05      783.50     58.20 o 
 -14   2   3       13.47       22.68     16.72 o 
 -12   2   3     4305.12     4693.86    136.56 o 
 -10   2   3      520.32      413.89     33.46 o 
  -8   2   3     3217.11     3268.59    104.59 o 
  -6   2   3     5683.58     5629.85    128.39 o 
  -4   2   3        2.16       -2.78      5.97 o 
  -2   2   3     1555.19     1337.24     46.02 o 
   0   2   3   177221.09   177819.42   3584.19 o 
   2   2   3    29201.29    28316.49    586.31 o 
   4   2   3    11731.22    11424.67    250.61 o 
   6   2   3     1229.94     1251.09     54.62 o 
   8   2   3      482.96      455.66     30.21 o 
  10   2   3     3000.28     3214.47    111.68 o 
  12   2   3     5128.73     5106.79    190.92 o 
  14   2   3      162.88      193.54     31.05 o 
  16   2   3       73.52       52.92     51.72 o 
  18   2   3      887.80      954.38     86.52 o 
  20   2   3      760.44      809.27     85.59 o 
  22   2   3     3680.80     3544.59    239.72 o 
  24   2   3      166.06      190.77     56.05 o 
  26   2   3       18.63       28.38     47.45 o 
 -27   3   3      486.79      484.90     87.72 o 
 -25   3   3      622.02      475.58     92.23 o 
 -23   3   3     1891.05     2086.26    218.42 o 
 -21   3   3    10394.84    10076.92    620.87 o 
 -19   3   3        5.89      -21.48     26.46 o 
 -17   3   3     1286.29     1369.23     87.08 o 
 -15   3   3        1.74      118.44     21.64 o 
 -13   3   3      298.33      316.98     31.53 o 
 -11   3   3    14474.96    15749.01    359.84 o 
  -9   3   3       97.66      249.94     23.34 o 
  -7   3   3     1005.99      852.81     45.99 o 
  -5   3   3      969.35      969.07     44.00 o 
  -3   3   3     2510.79     2065.86     76.33 o 
  -1   3   3     4543.07     3980.96     98.05 o 
   1   3   3    77752.59    77668.65   1579.53 o 
   3   3   3      911.07      877.09     38.71 o 
   5   3   3     4190.20     4233.45    109.76 o 
   7   3   3       11.27       17.86     12.24 o 
   9   3   3     1646.24     1544.24     64.16 o 
  11   3   3     1295.85     1378.91     73.27 o 
  13   3   3     2596.14     2265.07    105.09 o 
  15   3   3       12.18       62.19     27.04 o 
  17   3   3     3895.83     3741.91    195.44 o 
  19   3   3         .25      -32.35     32.35 o 
  21   3   3        1.03      -13.90     39.69 o 
  23   3   3      162.25      131.10     54.52 o 
  25   3   3      283.41      357.15     70.73 o 
 -28   4   3       28.92       32.98     56.50 o 
 -26   4   3       15.45       85.93     54.98 o 
 -24   4   3      861.39      762.19    108.97 o 
 -22   4   3      720.39      738.51     93.54 o 
 -20   4   3     3817.21     3973.60    191.38 o 
 -18   4   3      131.04      112.87     35.19 o 
 -16   4   3         .43      -17.47     17.47 o 
 -14   4   3      274.76      271.48     31.03 o 
 -12   4   3        7.47      -13.08     21.34 o 
 -10   4   3      193.45      223.99     26.39 o 
  -8   4   3     5576.17     5773.07    152.45 o 
  -6   4   3     9413.10     9207.49    218.64 o 
  -4   4   3     1725.24     1771.78     82.27 o 
  -2   4   3      111.51      120.68     14.38 o 
   0   4   3    28866.50    28665.55    600.43 o 
   2   4   3     4898.81     4860.13    120.41 o 
   4   4   3     2665.49     2575.50     78.50 o 
   6   4   3      500.88      547.37     35.72 o 
   8   4   3      720.92      842.67     47.24 o 
  10   4   3        6.22       39.94     14.44 o 
  12   4   3       48.71       67.87     20.08 o 
  14   4   3      571.18      606.30     55.13 o 
  16   4   3      635.61      687.09     62.93 o 
  18   4   3      304.93      454.31     63.19 o 
  20   4   3       13.09       75.22     44.77 o 
  22   4   3      944.51      986.29    100.72 o 
  24   4   3      119.35      184.84     57.43 o 
  26   4   3      602.39      737.46    108.25 o 
 -27   5   3       42.29       41.70     84.05 o 
 -25   5   3       42.11      110.90     58.15 o 
 -23   5   3      653.19      826.70    103.97 o 
 -21   5   3       39.76       80.69     42.08 o 
 -19   5   3     2008.59     1787.21    122.80 o 
 -17   5   3     1826.80     1954.55    123.44 o 
 -15   5   3     1372.79     1570.84     79.91 o 
 -13   5   3      641.31      694.73     50.63 o 
 -11   5   3     4062.15     4002.71    134.86 o 
  -9   5   3     1301.24     1326.26     67.16 o 
  -7   5   3     3060.68     3143.76    103.22 o 
  -5   5   3      781.01      752.50     41.81 o 
  -3   5   3      129.79      141.48     16.33 o 
  -1   5   3       11.10       -1.76     10.95 o 
   1   5   3     5201.22     5208.78    131.60 o 
   3   5   3     2698.73     2571.03     98.93 o 
   5   5   3     1401.14     1617.87     80.28 o 
   7   5   3     1030.36     1094.91     76.88 o 
   9   5   3      209.65      262.17     31.72 o 
  11   5   3     3807.16     3662.12    123.42 o 
  13   5   3      602.68      609.91     56.05 o 
  15   5   3      655.06      696.31     64.39 o 
  17   5   3     1368.17     1372.80    145.23 o 
  19   5   3       10.22       36.73     49.19 o 
  21   5   3      564.71      563.48     81.19 o 
  23   5   3      643.14      680.13    115.62 o 
  25   5   3        8.96      -39.21     55.53 o 
 -26   6   3         .67      -26.63     55.72 o 
 -24   6   3      669.29      629.06     96.77 o 
 -22   6   3      302.14      288.54     66.36 o 
 -20   6   3       89.19       89.22     40.85 o 
 -18   6   3      377.38      317.48     57.62 o 
 -16   6   3     5514.49     5467.79    219.83 o 
 -14   6   3     4930.05     4755.52    170.19 o 
 -12   6   3       15.57       49.75     22.00 o 
 -10   6   3       33.87       17.71     17.69 o 
  -8   6   3      127.22      127.82     22.13 o 
  -6   6   3      478.73      558.05     44.77 o 
  -4   6   3     3291.27     3204.60     99.61 o 
  -2   6   3     6166.20     6329.61    159.72 o 
   0   6   3     5980.45     6366.61    159.42 o 
   2   6   3        4.42       -3.78     14.99 o 
   4   6   3      315.04      304.12     27.71 o 
   6   6   3     1222.15     1320.34     73.65 o 
   8   6   3      798.06      814.29     53.92 o 
  10   6   3      644.01      739.82     61.92 o 
  12   6   3     1346.06     1348.27     74.62 o 
  14   6   3       14.94       34.62     30.01 o 
  16   6   3       93.05       78.12     37.07 o 
  18   6   3        5.48       16.88     39.15 o 
  20   6   3       13.02      -27.69     39.19 o 
  22   6   3      406.44      429.39     80.32 o 
  24   6   3       49.78       35.50     73.44 o 
 -25   7   3        4.22       66.10     63.30 o 
 -23   7   3       30.43       88.63     59.33 o 
 -21   7   3      223.42      294.67     61.78 o 
 -19   7   3     2032.35     2218.68    145.74 o 
 -17   7   3     1482.91     1361.02    106.29 o 
 -15   7   3     2275.23     2250.96    116.38 o 
 -13   7   3     2165.05     2036.36     99.36 o 
 -11   7   3      188.42       92.62     26.44 o 
  -9   7   3      354.05      357.52     36.78 o 
  -7   7   3      526.03      643.28     43.25 o 
  -5   7   3       30.66       -5.35     15.57 o 
  -3   7   3       79.23       80.65     21.06 o 
  -1   7   3        7.93       14.58     11.27 o 
   1   7   3     1576.82     1585.02     69.57 o 
   3   7   3      180.06      153.37     21.36 o 
   5   7   3       33.33       37.84     19.83 o 
   7   7   3     1448.72     1597.75     92.85 o 
   9   7   3     2631.83     2809.29    110.62 o 
  11   7   3       40.97       20.64     25.76 o 
  13   7   3     2549.69     2636.78    128.84 o 
  15   7   3        2.96        2.04     46.19 o 
  17   7   3      490.82      481.05     62.48 o 
  19   7   3      536.08      534.07     74.72 o 
  21   7   3     3901.98     4263.46    245.40 o 
  23   7   3      236.01      643.54    105.24 o 
 -24   8   3      465.08      624.53    135.97 o 
 -22   8   3      203.67       83.72     58.37 o 
 -20   8   3     1860.78     1896.69    180.83 o 
 -18   8   3     5402.93     5148.88    271.14 o 
 -16   8   3      323.49      300.74     60.47 o 
 -14   8   3      482.84      535.03     64.99 o 
 -12   8   3      682.91      673.78     59.19 o 
 -10   8   3      472.41      443.92     47.18 o 
  -8   8   3     4740.34     4655.95    175.85 o 
  -6   8   3     4586.58     4266.02    154.18 o 
  -4   8   3      427.36      512.42     53.24 o 
  -2   8   3     1304.31     1380.66     70.79 o 
   0   8   3     6210.93     6300.74    175.52 o 
   2   8   3      134.05      104.48     40.61 o 
   4   8   3      567.95      585.93     42.20 o 
   6   8   3       32.13       37.13     22.37 o 
   8   8   3       52.00      150.03     30.01 o 
  10   8   3     7482.73     7872.23    231.35 o 
  12   8   3       39.51       35.36     38.84 o 
  14   8   3      158.52      136.93     46.77 o 
  16   8   3      411.13      341.16     60.04 o 
  18   8   3     1087.73     1317.69    109.93 o 
  20   8   3      322.09      197.88     96.85 o 
  22   8   3     1215.12     1221.04    141.95 o 
 -23   9   3       72.79      103.12     77.78 o 
 -21   9   3      234.41      379.41     79.72 o 
 -19   9   3     1487.47     1523.59    137.44 o 
 -17   9   3      959.97      943.39    105.03 o 
 -15   9   3       62.30       73.53     44.79 o 
 -13   9   3      414.03      349.21     58.80 o 
 -11   9   3     4646.69     4735.67    198.86 o 
  -9   9   3      992.54      901.58     70.76 o 
  -7   9   3      250.47      248.90     41.93 o 
  -5   9   3      693.52      698.12     59.96 o 
  -3   9   3       11.10      -19.64     24.51 o 
  -1   9   3      283.25      283.22     46.23 o 
   1   9   3       22.80      -11.29     27.28 o 
   3   9   3     1057.72     1076.63     83.68 o 
   5   9   3       62.25       59.73     49.12 o 
   7   9   3      715.08      791.42     67.08 o 
   9   9   3      258.24      259.03     45.49 o 
  11   9   3       17.77       31.57     31.29 o 
  13   9   3      754.79      964.80     91.94 o 
  15   9   3     1109.36     1064.40     96.65 o 
  17   9   3       83.98      102.59     57.58 o 
  19   9   3      212.71      212.11     69.95 o 
  21   9   3      360.04      275.32    155.98 o 
 -22  10   3       31.92        6.20    100.43 o 
 -20  10   3       13.25       35.95     59.14 o 
 -18  10   3       52.62       90.89     73.50 o 
 -16  10   3         .94      -16.57     46.30 o 
 -14  10   3      207.63      161.34     50.00 o 
 -12  10   3       29.06      -10.56     37.66 o 
 -10  10   3        1.18      -17.65     42.58 o 
  -8  10   3      310.36      220.53     49.08 o 
  -6  10   3      141.73       79.24     36.97 o 
  -4  10   3     4970.70     4835.94    259.75 o 
  -2  10   3     2095.40     1950.77    135.22 o 
   0  10   3     1416.09     1334.50    110.89 o 
   2  10   3      156.01       55.84     34.05 o 
   4  10   3      229.29      191.45     45.05 o 
   6  10   3     7314.94     7245.33    307.68 o 
   8  10   3      170.86      220.96     59.49 o 
  10  10   3      480.80      462.55     66.10 o 
  12  10   3      471.87      483.86     72.94 o 
  14  10   3       67.01       54.39     47.33 o 
  16  10   3      138.36      223.35     61.61 o 
  18  10   3       99.92      182.17     64.95 o 
  20  10   3      153.11      286.37     90.23 o 
 -19  11   3       17.40       25.26     88.79 o 
 -17  11   3      701.59      820.06    125.15 o 
 -15  11   3       98.55      106.90     67.27 o 
 -13  11   3       72.28       38.61     43.70 o 
 -11  11   3      424.29      579.56     79.86 o 
  -9  11   3      156.82      167.44     51.47 o 
  -7  11   3      527.44      515.39     68.45 o 
  -5  11   3     1083.95     1038.83     93.77 o 
  -3  11   3      121.01       47.34     37.99 o 
  -1  11   3      508.08      415.13     68.50 o 
   1  11   3      503.92      293.04     54.23 o 
   3  11   3       37.95       37.63     35.28 o 
   5  11   3       31.11       46.53     36.02 o 
   7  11   3      655.65      826.35     83.95 o 
   9  11   3       99.85      141.95     46.83 o 
  11  11   3     1000.29      937.19    102.42 o 
  13  11   3       60.37      105.96     75.66 o 
  15  11   3       10.88       15.62     53.44 o 
  17  11   3      139.27       65.14     61.01 o 
 -18  12   3      315.57      292.66     87.11 o 
 -16  12   3      366.76      537.65    103.27 o 
 -14  12   3      776.67      611.01    101.90 o 
 -12  12   3      218.46      239.50     60.82 o 
 -10  12   3       65.33       53.60     52.72 o 
  -8  12   3      137.63      149.53     53.01 o 
  -6  12   3       37.00      100.96     45.95 o 
  -4  12   3      604.23      599.03    120.70 o 
  -2  12   3       12.12        8.77     42.43 o 
   0  12   3      182.99      161.84     50.79 o 
   2  12   3      173.30      156.26     47.92 o 
   4  12   3       14.77       -7.29     42.95 o 
   6  12   3        1.01       26.41     43.51 o 
   8  12   3      471.61      499.37     81.24 o 
  10  12   3      532.54      569.08     79.62 o 
  12  12   3       47.89       -3.90     47.03 o 
  14  12   3        4.25       -4.82     53.60 o 
  16  12   3      398.94      569.28    102.22 o 
 -15  13   3      218.50      331.51     90.39 o 
 -13  13   3      258.57      198.39     75.09 o 
 -11  13   3      417.94      618.46     93.74 o 
  -9  13   3      106.50      151.75     63.62 o 
  -7  13   3       10.23      -26.60     54.29 o 
  -5  13   3      581.20      458.34     83.38 o 
  -3  13   3      174.94       80.98     54.02 o 
  -1  13   3       28.47        3.63     43.05 o 
   1  13   3      103.86      101.70     45.41 o 
   3  13   3       59.46      -43.52     43.52 o 
   5  13   3        8.52       26.71     43.96 o 
   7  13   3      744.08      744.32     91.12 o 
   9  13   3      123.49       68.69     85.77 o 
  11  13   3      965.36     1111.66    132.45 o 
  13  13   3       46.11      -23.64     71.07 o 
 -12  14   3       64.86      202.78     71.56 o 
 -10  14   3         .35      -35.87     55.56 o 
  -8  14   3      682.87      651.43    110.83 o 
  -6  14   3       40.18       72.65     55.96 o 
  -4  14   3      621.70      704.27    115.69 o 
  -2  14   3       53.76       21.26     50.22 o 
   0  14   3      166.79       96.00     50.53 o 
   2  14   3       63.89      114.65     57.42 o 
   4  14   3       38.74       75.00     51.66 o 
   6  14   3       10.35        9.90     52.49 o 
   8  14   3      331.49      264.26     73.17 o 
  10  14   3     1027.01     1396.75    224.65 o 
  -5  15   3       86.33       11.73     62.77 o 
  -3  15   3       13.42       97.99     62.22 o 
  -1  15   3       39.52      -12.20     60.73 o 
   1  15   3      235.64      450.33     83.49 o 
   3  15   3      153.64      109.38     62.07 o 
 -28   0   4      915.47      880.25    189.38 o 
 -26   0   4      188.83      121.98    136.50 o 
 -24   0   4        2.22      -15.91     64.57 o 
 -22   0   4      452.33      476.97    201.79 o 
 -20   0   4      606.98      534.22     84.28 o 
 -18   0   4      696.74      688.11     75.79 o 
 -16   0   4       64.35       48.84     49.01 o 
 -14   0   4     2065.04     2331.99    131.02 o 
 -12   0   4       46.19      131.93     27.69 o 
 -10   0   4     2850.10     2815.39    188.54 o 
  -8   0   4       57.04       59.67     18.23 o 
  -6   0   4    14266.92    15269.92    471.93 o 
  -4   0   4     2557.97     2392.57     99.41 o 
  -2   0   4    77103.91    74406.81   2137.30 o 
   0   0   4      960.27      876.55     43.23 o 
   2   0   4   214892.00   216743.61   6175.99 o 
   4   0   4    76399.05    75837.03   2517.01 o 
   6   0   4        1.08      -12.24     12.24 o 
   8   0   4     1010.19     1003.77     64.83 o 
  10   0   4     4175.99     4113.96    163.59 o 
  12   0   4      118.84      157.72     29.63 o 
  14   0   4     6786.82     6792.78    329.84 o 
  16   0   4     3779.79     3876.59    300.45 o 
  18   0   4     1102.03     1009.38    122.67 o 
  20   0   4         .35       -5.85     47.22 o 
  22   0   4      819.01      910.11    126.59 o 
  24   0   4        3.26       30.38     65.87 o 
  26   0   4      133.99       53.65    112.71 o 
 -29   1   4        5.65       34.03     64.62 o 
 -27   1   4      404.39      452.60     95.58 o 
 -25   1   4     3497.78     3394.18    231.15 o 
 -23   1   4     4476.21     4078.59    214.61 o 
 -21   1   4      572.13      585.62     64.02 o 
 -19   1   4     4135.10     3954.54    191.06 o 
 -17   1   4     1910.94     1999.24     90.42 o 
 -15   1   4      585.62      730.99     57.93 o 
 -13   1   4      249.91      317.21     31.71 o 
 -11   1   4    12619.38    13306.68    327.07 o 
  -9   1   4        7.31       -6.74     10.62 o 
  -7   1   4     2830.17     2765.96     84.73 o 
  -5   1   4       30.45       41.27      8.27 o 
  -3   1   4     1678.98     1378.68     48.46 o 
  -1   1   4    42188.23    41299.71    846.56 o 
   1   1   4    60855.48    60535.87   1161.58 o 
   3   1   4    23691.57    22321.32    468.90 o 
   5   1   4        1.99        7.61      9.28 o 
   7   1   4     8460.03     8153.19    191.07 o 
   9   1   4      357.05      334.71     31.87 o 
  11   1   4      864.51     1073.08     57.52 o 
  13   1   4     1400.22     1322.48     71.24 o 
  15   1   4      127.92      115.12     35.38 o 
  17   1   4      303.20      274.53     51.54 o 
  19   1   4      255.20      311.61     57.35 o 
  21   1   4      323.44      287.20     54.99 o 
  23   1   4       44.42      119.89     46.93 o 
  25   1   4      169.01      169.39     55.68 o 
 -28   2   4       28.14      -54.08     54.08 o 
 -26   2   4     1538.07     1625.07    137.18 o 
 -24   2   4       19.02       19.17     50.89 o 
 -22   2   4       45.57       32.57     38.98 o 
 -20   2   4     1825.89     1962.55    167.59 o 
 -18   2   4      195.20      165.32     42.09 o 
 -16   2   4       48.03       10.50     20.73 o 
 -14   2   4      829.83      888.63     55.47 o 
 -12   2   4      241.38      221.97     37.61 o 
 -10   2   4    14357.20    15428.46    350.72 o 
  -8   2   4      645.92      665.83     40.63 o 
  -6   2   4     6851.90     6735.29    191.82 o 
  -4   2   4     2046.00     1802.31     58.48 o 
  -2   2   4    99214.48    98757.27   2001.94 o 
   0   2   4   116870.66   118782.86   2405.09 o 
   2   2   4      645.95      523.12     26.10 o 
   4   2   4       86.03       91.74     13.01 o 
   6   2   4     5770.11     5755.98    141.38 o 
   8   2   4      304.53      238.26     23.18 o 
  10   2   4     2625.99     2737.47    101.48 o 
  12   2   4     4534.58     4521.02    209.59 o 
  14   2   4      409.75      424.86     43.97 o 
  16   2   4       10.25       12.10     31.65 o 
  18   2   4      402.71      273.74     81.68 o 
  20   2   4      272.50      345.02     73.27 o 
  22   2   4      303.25      328.43     64.40 o 
  24   2   4       50.12       13.80     46.57 o 
  26   2   4       85.30      114.95     58.01 o 
 -27   3   4      229.13      156.52     59.46 o 
 -25   3   4      361.24      457.91    136.07 o 
 -23   3   4      397.32      301.45     68.23 o 
 -21   3   4     7533.04     8051.28    349.17 o 
 -19   3   4         .76       27.25     33.49 o 
 -17   3   4      176.27      215.37     30.57 o 
 -15   3   4      305.32      305.76     37.14 o 
 -13   3   4     2908.47     3310.44    115.79 o 
 -11   3   4     3685.40     3965.86    128.00 o 
  -9   3   4    15468.47    17492.11    393.47 o 
  -7   3   4     2214.98     2235.36     91.18 o 
  -5   3   4     2329.05     2483.51     78.70 o 
  -3   3   4     2132.97     2130.58     66.04 o 
  -1   3   4     3445.49     2971.86     80.11 o 
   1   3   4    34357.98    34526.76    715.76 o 
   3   3   4        1.24       -9.56      9.56 o 
   5   3   4        8.37        6.68     10.09 o 
   7   3   4       12.65       11.36     13.75 o 
   9   3   4      546.57      570.49     38.21 o 
  11   3   4      162.29      158.46     21.83 o 
  13   3   4     1000.15     1109.85     72.60 o 
  15   3   4      658.41      608.06     62.40 o 
  17   3   4      436.70      371.67     66.50 o 
  19   3   4     1431.67     1603.94    118.94 o 
  21   3   4     2748.91     2889.75    170.98 o 
  23   3   4        8.63        3.36     47.07 o 
  25   3   4       61.56       47.97     50.55 o 
 -28   4   4      574.87      633.85     96.46 o 
 -26   4   4      302.09      310.72     74.91 o 
 -24   4   4     1142.93     1223.60    125.81 o 
 -22   4   4      887.75      870.32    109.94 o 
 -20   4   4      408.06      427.34     65.24 o 
 -18   4   4       22.14        6.85     32.57 o 
 -16   4   4      571.33      640.59     52.06 o 
 -14   4   4     2531.87     2665.46    105.19 o 
 -12   4   4       66.63      103.13     21.17 o 
 -10   4   4     1532.90     1693.44     73.22 o 
  -8   4   4     6711.54     6991.42    177.44 o 
  -6   4   4      617.19      743.17     42.54 o 
  -4   4   4    10033.22     9371.68    216.71 o 
  -2   4   4      296.71      260.82     31.25 o 
   0   4   4    10682.50    10095.87    228.27 o 
   2   4   4    18476.27    18252.28    394.27 o 
   4   4   4    10889.03    10955.33    249.75 o 
   6   4   4     1376.97     1262.25     58.79 o 
   8   4   4     1554.59     1710.80     71.42 o 
  10   4   4      629.26      554.90     40.81 o 
  12   4   4     3301.27     3216.23    126.70 o 
  14   4   4      107.85       16.55     38.54 o 
  16   4   4      643.43      612.52     68.12 o 
  18   4   4         .72       16.44     34.71 o 
  20   4   4     1029.10      909.64     92.18 o 
  22   4   4       33.86      -22.92     43.84 o 
  24   4   4     1307.89     1364.86    124.06 o 
 -27   5   4        4.62       35.45     55.53 o 
 -25   5   4       93.38       40.90     58.14 o 
 -23   5   4       39.10       33.34     45.66 o 
 -21   5   4     1200.66     1088.12     99.85 o 
 -19   5   4      380.99      324.39     70.51 o 
 -17   5   4       17.23       74.11     35.80 o 
 -15   5   4     2640.20     2707.87    111.24 o 
 -13   5   4     1863.60     1887.86     86.07 o 
 -11   5   4       60.03       73.51     20.28 o 
  -9   5   4     2852.58     2801.18    100.65 o 
  -7   5   4     8317.07     9002.23    219.93 o 
  -5   5   4     1987.07     1850.15     74.23 o 
  -3   5   4    20167.17    20746.57    449.43 o 
  -1   5   4     1848.64     1923.00     65.18 o 
   1   5   4     5175.33     5439.31    137.62 o 
   3   5   4     5634.28     5609.87    143.15 o 
   5   5   4      262.29      338.89     28.44 o 
   7   5   4     1665.25     1665.89     71.45 o 
   9   5   4      700.96      839.35     52.03 o 
  11   5   4     2320.54     2375.67     96.83 o 
  13   5   4       71.85       97.90     32.05 o 
  15   5   4      677.35      639.98     62.63 o 
  17   5   4      284.46      306.71     53.67 o 
  19   5   4      153.84      162.27     52.80 o 
  21   5   4       47.71       54.63     45.76 o 
  23   5   4      264.31      182.40     64.04 o 
 -26   6   4      479.05      408.44     86.31 o 
 -24   6   4       69.55      148.35     56.91 o 
 -22   6   4       91.24       27.85     47.19 o 
 -20   6   4         .52      -21.98     37.11 o 
 -18   6   4     2123.15     2046.71    132.75 o 
 -16   6   4     2556.36     2480.28    121.71 o 
 -14   6   4     5470.63     5831.48    196.53 o 
 -12   6   4       37.08        4.28     18.49 o 
 -10   6   4         .19      -19.81     19.81 o 
  -8   6   4       26.29       26.35     22.42 o 
  -6   6   4     2907.97     3081.17    103.14 o 
  -4   6   4     5257.14     5543.03    147.00 o 
  -2   6   4    11972.97    12961.53    315.32 o 
   0   6   4      205.24      134.20     28.78 o 
   2   6   4      745.36      928.53     56.92 o 
   4   6   4      419.50      548.75     43.53 o 
   6   6   4      127.38       83.18     18.91 o 
   8   6   4      318.31      400.05     36.93 o 
  10   6   4      249.89      304.77     35.30 o 
  12   6   4        4.85      -25.13     25.13 o 
  14   6   4     1469.63     1436.57     93.37 o 
  16   6   4      311.87      360.50     57.33 o 
  18   6   4       26.14       94.28     44.66 o 
  20   6   4      183.77      186.73     53.78 o 
  22   6   4     3066.20     3338.53    194.49 o 
  24   6   4      232.82       73.86     62.74 o 
 -25   7   4      133.19       89.99     85.11 o 
 -23   7   4      368.27      552.58    122.56 o 
 -21   7   4      123.52       81.86     44.37 o 
 -19   7   4     1542.70     1618.21    123.70 o 
 -17   7   4        3.98       71.10     37.01 o 
 -15   7   4     2793.42     2807.10    136.97 o 
 -13   7   4      894.17      868.67     67.56 o 
 -11   7   4     8493.33     8211.40    222.29 o 
  -9   7   4     4957.82     4718.24    146.04 o 
  -7   7   4        8.54       27.38     16.37 o 
  -5   7   4      164.86      159.58     22.47 o 
  -3   7   4        1.74       -2.20     13.42 o 
  -1   7   4     1277.27     1280.99     66.59 o 
   1   7   4     1373.78     1723.24     67.73 o 
   3   7   4        4.88      -10.06     12.95 o 
   5   7   4     1225.17     1289.97     79.61 o 
   7   7   4      763.21      858.80     56.39 o 
   9   7   4     7806.59     7668.72    262.75 o 
  11   7   4    18648.69    18915.65    442.98 o 
  13   7   4     3998.17     4391.37    172.19 o 
  15   7   4        5.46       -8.62     31.96 o 
  17   7   4       64.20       31.73     37.55 o 
  19   7   4     1385.52     1695.30    222.26 o 
  21   7   4      154.15      153.80     59.79 o 
  23   7   4     4403.20     4964.98    299.71 o 
 -24   8   4       20.72       20.01     62.58 o 
 -22   8   4        8.09       10.31     44.02 o 
 -20   8   4     2016.06     1771.08    151.31 o 
 -18   8   4      770.46      826.90    113.82 o 
 -16   8   4      537.46      477.08     73.95 o 
 -14   8   4     3515.65     3849.24    182.34 o 
 -12   8   4     2009.39     2247.16    136.80 o 
 -10   8   4     1997.36     1962.77    103.87 o 
  -8   8   4     4224.52     4262.44    156.74 o 
  -6   8   4     1145.57     1093.40    103.82 o 
  -4   8   4       33.80       50.07     22.81 o 
  -2   8   4      302.66      410.64     46.33 o 
   0   8   4      148.16      172.40     21.54 o 
   2   8   4        8.70       57.28     18.22 o 
   4   8   4     1688.61     1638.86     86.89 o 
   6   8   4      467.96      430.42     54.76 o 
   8   8   4     1646.07     1660.22     86.69 o 
  10   8   4     3145.37     3180.94    162.74 o 
  12   8   4     1815.31     1776.17    106.59 o 
  14   8   4     1370.28     1306.27    102.74 o 
  16   8   4      122.44       47.12     42.62 o 
  18   8   4      207.76      234.70     61.80 o 
  20   8   4       56.39      133.88     62.03 o 
  22   8   4     1542.51     1935.11    176.49 o 
 -23   9   4       54.79      -77.83     77.83 o 
 -21   9   4      187.23      199.60     70.49 o 
 -19   9   4       35.93      -15.29     48.96 o 
 -17   9   4      474.05      278.55     81.85 o 
 -15   9   4       44.32      -16.96     37.39 o 
 -13   9   4      132.39      153.83     44.91 o 
 -11   9   4       13.49        9.70     30.98 o 
  -9   9   4     1570.65     1699.52    104.93 o 
  -7   9   4     1379.95     1395.63     87.51 o 
  -5   9   4     4032.88     3513.64    155.91 o 
  -3   9   4      170.42      248.99     38.42 o 
  -1   9   4     6048.02     6005.82    215.35 o 
   1   9   4      557.17      642.86     64.86 o 
   3   9   4      237.40      234.35     43.76 o 
   5   9   4       22.53      -19.89     34.92 o 
   7   9   4     5149.46     5226.83    197.39 o 
   9   9   4      273.63      264.65     43.75 o 
  11   9   4     2322.90     2269.30    137.32 o 
  13   9   4      320.22      339.21     60.87 o 
  15   9   4      113.29      141.49     46.18 o 
  17   9   4      151.04      135.74     50.53 o 
  19   9   4      589.00      682.08    149.84 o 
  21   9   4       43.39       -1.87     85.65 o 
 -22  10   4      418.41      600.02     98.28 o 
 -20  10   4        1.82       83.52     63.77 o 
 -18  10   4      230.81      193.29     64.15 o 
 -16  10   4      406.18      429.46     76.04 o 
 -14  10   4     1293.78     1350.75    108.84 o 
 -12  10   4       54.94       94.35     77.53 o 
 -10  10   4     2457.58     3020.71    239.68 o 
  -8  10   4        1.83       23.38     32.00 o 
  -6  10   4      719.68      650.25     69.85 o 
  -4  10   4     3175.16     2670.66    142.09 o 
  -2  10   4     6274.51     6116.95    279.06 o 
   0  10   4       79.74       19.23     29.34 o 
   2  10   4      114.62       50.50     42.12 o 
   4  10   4     1259.46      945.93     96.27 o 
   6  10   4      345.24      350.85     58.31 o 
   8  10   4     4682.01     4409.25    207.82 o 
  10  10   4      262.66      378.52     61.24 o 
  12  10   4        4.97       26.41     48.42 o 
  14  10   4       13.21       75.88     64.34 o 
  16  10   4       64.69       27.96     53.49 o 
  18  10   4       60.68       56.52     64.14 o 
 -19  11   4       49.52      152.74     68.92 o 
 -17  11   4        9.24       17.04     50.76 o 
 -15  11   4      340.31      194.16     67.61 o 
 -13  11   4       70.77       67.33     44.81 o 
 -11  11   4     8754.93     9222.52    844.11 o 
  -9  11   4     5395.46     5571.35    260.65 o 
  -7  11   4      761.10      695.69     85.83 o 
  -5  11   4      377.39      422.24     60.08 o 
  -3  11   4      670.49      534.09     77.89 o 
  -1  11   4      192.92      175.03     46.33 o 
   1  11   4     5680.17     5184.46    218.02 o 
   3  11   4       18.97       56.32     38.06 o 
   5  11   4      607.36      620.75     74.94 o 
   7  11   4        8.45      -36.21     36.21 o 
   9  11   4       56.08       30.03     42.70 o 
  11  11   4       22.80       -3.36     46.72 o 
  13  11   4      103.87       93.91     54.16 o 
  15  11   4      812.88      637.64    106.53 o 
  17  11   4      136.14       89.86     79.00 o 
 -18  12   4      288.06      176.41     93.46 o 
 -16  12   4       11.36       30.89     57.20 o 
 -14  12   4         .64      -43.83     43.83 o 
 -12  12   4      356.35      274.30     67.17 o 
 -10  12   4     2295.85     2590.17    180.25 o 
  -8  12   4       76.91       61.39     44.98 o 
  -6  12   4     2328.50     2619.92    271.87 o 
  -4  12   4        2.53       29.84     37.72 o 
  -2  12   4       91.99      147.70     46.03 o 
   0  12   4      637.43      612.62     77.97 o 
   2  12   4     1090.72      997.14     94.85 o 
   4  12   4      253.83      315.58     61.96 o 
   6  12   4      332.52      337.67     90.81 o 
   8  12   4      186.81      143.75     52.08 o 
  10  12   4     1146.14     1238.68    173.11 o 
  12  12   4      765.92      897.37    110.84 o 
  14  12   4        6.32      -21.00     55.48 o 
 -15  13   4      136.97      135.35     73.17 o 
 -13  13   4       37.69       72.56     56.14 o 
 -11  13   4       37.94      139.19     69.95 o 
  -9  13   4      240.35      245.17     65.60 o 
  -7  13   4      181.55       68.96     67.37 o 
  -5  13   4       95.51      101.53     52.37 o 
  -3  13   4        3.59       77.44     44.41 o 
  -1  13   4      448.68      287.51     62.86 o 
   1  13   4      358.99      404.48     69.38 o 
   3  13   4       47.02       10.37     47.02 o 
   5  13   4      264.10      281.72     61.78 o 
   7  13   4     1022.42     1038.87    114.33 o 
   9  13   4       24.47       31.99     55.47 o 
  11  13   4     1245.89     1303.44    134.01 o 
  13  13   4      251.55      270.93    118.21 o 
 -12  14   4        6.66      -33.21     61.04 o 
 -10  14   4      124.44      224.12     77.78 o 
  -8  14   4      589.24      542.91     95.60 o 
  -6  14   4       52.45       51.46     55.40 o 
  -4  14   4       61.25       54.43     58.09 o 
  -2  14   4      150.66      122.38     54.82 o 
   0  14   4      266.15      320.74     84.37 o 
   2  14   4        6.33       39.61     50.71 o 
   4  14   4      576.08      556.09    100.78 o 
   6  14   4       25.87       46.92     56.26 o 
   8  14   4      111.29       -2.67     56.28 o 
  -5  15   4      660.42      603.68    108.83 o 
  -3  15   4      272.10      164.48     72.95 o 
  -1  15   4        3.31      -26.77     59.10 o 
   1  15   4      402.39      628.23     92.56 o 
   3  15   4       98.33       61.80     67.25 o 
 -29   1   5       38.37       76.09     61.44 o 
 -27   1   5      637.11      593.66    110.56 o 
 -25   1   5       32.50        7.08     50.39 o 
 -23   1   5       54.01       57.78     45.07 o 
 -21   1   5      534.85      509.16     57.76 o 
 -19   1   5      362.72      359.23     40.96 o 
 -17   1   5     3111.32     3285.61    132.82 o 
 -15   1   5      647.86      831.25     52.85 o 
 -13   1   5     4925.17     5104.23    181.59 o 
 -11   1   5     7386.49     7459.39    191.32 o 
  -9   1   5      178.32      231.33     24.22 o 
  -7   1   5     4267.58     3790.47    121.14 o 
  -5   1   5    33127.95    32924.88    691.27 o 
  -3   1   5      348.11      318.82     20.99 o 
  -1   1   5    36003.42    34317.80    761.09 o 
   1   1   5   133752.73   137472.73   2617.81 o 
   3   1   5      104.06       94.57     15.17 o 
   5   1   5    22351.24    22644.35    518.60 o 
   7   1   5     2491.46     2318.79     84.01 o 
   9   1   5     2205.78     2351.53     81.03 o 
  11   1   5     5025.09     5338.92    194.57 o 
  13   1   5     2957.33     2995.64    124.83 o 
  15   1   5      592.59      620.02     65.49 o 
  17   1   5      555.21      544.65     66.78 o 
  19   1   5        3.47      -21.88     34.83 o 
  21   1   5      369.55      300.15     59.18 o 
  23   1   5      457.06      466.59     73.55 o 
  25   1   5       49.70       33.14     50.21 o 
 -28   2   5       78.44      107.93     68.48 o 
 -26   2   5      133.58      125.75     68.59 o 
 -24   2   5      524.55      564.50     76.42 o 
 -22   2   5      153.09       86.83     57.92 o 
 -20   2   5     6799.80     6757.88    316.80 o 
 -18   2   5      210.80      138.34     28.64 o 
 -16   2   5      164.28      205.26     30.64 o 
 -14   2   5      810.19      864.32     53.33 o 
 -12   2   5      980.34      901.93     51.08 o 
 -10   2   5        1.14       18.48     14.12 o 
  -8   2   5      866.30      945.81     57.95 o 
  -6   2   5       62.79       59.09     15.94 o 
  -4   2   5    26029.63    25418.77    540.88 o 
  -2   2   5    11162.54    10380.73    253.03 o 
   0   2   5    24425.74    24616.49    485.97 o 
   2   2   5     3928.77     3714.57    100.94 o 
   4   2   5     2564.92     2372.31     72.38 o 
   6   2   5     6047.40     5764.85    152.51 o 
   8   2   5         .60       18.59     12.55 o 
  10   2   5     1367.43     1248.02     58.54 o 
  12   2   5      317.43      389.33     38.91 o 
  14   2   5      339.10      343.03     40.98 o 
  16   2   5      119.58      115.40     39.06 o 
  18   2   5      699.82      792.87     81.26 o 
  20   2   5      173.48      126.05     47.09 o 
  22   2   5        2.68       11.32     42.66 o 
  24   2   5      585.14      556.07     83.37 o 
 -29   3   5        4.11       46.27     71.37 o 
 -27   3   5      232.75      236.25     83.19 o 
 -25   3   5       17.04       26.14     47.73 o 
 -23   3   5      308.12      412.48     79.39 o 
 -21   3   5     5003.51     4597.69    233.13 o 
 -19   3   5     1082.42     1154.20     95.30 o 
 -17   3   5     1330.23     1279.12     74.93 o 
 -15   3   5      752.22      892.76     63.23 o 
 -13   3   5     7187.35     7361.31    197.63 o 
 -11   3   5      189.14      232.36     31.48 o 
  -9   3   5     1843.83     2020.85     93.65 o 
  -7   3   5    20382.19    20640.52    532.07 o 
  -5   3   5        5.40       22.17     12.28 o 
  -3   3   5        1.08       -4.47      8.59 o 
  -1   3   5     6898.14     6629.42    165.25 o 
   1   3   5    45761.55    46032.70    949.18 o 
   3   3   5       55.91       40.32     10.27 o 
   5   3   5       17.40       43.06     12.40 o 
   7   3   5      118.92      133.56     18.60 o 
   9   3   5       28.00       20.90     15.03 o 
  11   3   5     4283.85     4183.09    125.96 o 
  13   3   5     2199.21     2271.50    105.06 o 
  15   3   5      443.18      453.30     59.44 o 
  17   3   5       66.16       73.13     33.89 o 
  19   3   5      870.64      792.84     89.50 o 
  21   3   5      106.97      168.51     52.64 o 
  23   3   5      109.03      108.85     51.95 o 
  25   3   5      141.57       98.26     66.71 o 
 -28   4   5       54.56       95.11     64.81 o 
 -26   4   5       45.92       50.33     67.11 o 
 -24   4   5     1130.28     1011.34    126.31 o 
 -22   4   5       25.62      -37.27     37.27 o 
 -20   4   5    17062.19    16984.65    494.83 o 
 -18   4   5     1047.60      955.23     85.92 o 
 -16   4   5      330.57      307.91     41.18 o 
 -14   4   5     1350.22     1448.40     73.31 o 
 -12   4   5     1552.04     1830.87     94.50 o 
 -10   4   5     3106.61     3360.04    110.84 o 
  -8   4   5     2644.07     2939.44    113.41 o 
  -6   4   5      515.97      556.26     34.27 o 
  -4   4   5      141.37      131.35     18.48 o 
  -2   4   5      481.31      479.90     31.84 o 
   0   4   5     2304.47     2080.96     66.82 o 
   2   4   5     9558.62    10197.98    233.44 o 
   4   4   5     1920.19     1825.51     88.66 o 
   6   4   5     3889.51     4211.11    118.36 o 
   8   4   5     3076.20     3006.76    100.84 o 
  10   4   5     2864.13     2729.84     99.84 o 
  12   4   5     3438.59     3170.36    126.78 o 
  14   4   5     8628.99     8783.16    254.68 o 
  16   4   5     2729.53     2640.34    144.46 o 
  18   4   5      372.99      426.64     64.46 o 
  20   4   5      643.59      531.78     73.60 o 
  22   4   5       32.07       39.37     46.27 o 
  24   4   5      258.19      300.01     71.29 o 
 -27   5   5      133.55       98.18     84.25 o 
 -25   5   5      537.81      681.50     98.69 o 
 -23   5   5      228.86      290.80     66.79 o 
 -21   5   5      345.92      278.07     58.57 o 
 -19   5   5       17.91       10.05     33.83 o 
 -17   5   5      220.73      180.84     36.42 o 
 -15   5   5     2531.00     2581.88    124.44 o 
 -13   5   5     1088.26     1147.47     64.13 o 
 -11   5   5      369.08      463.55     38.17 o 
  -9   5   5     5469.27     5839.61    162.46 o 
  -7   5   5     4101.56     4210.45    154.48 o 
  -5   5   5     1406.32     1212.97     55.40 o 
  -3   5   5     2254.72     2136.30     73.26 o 
  -1   5   5     8854.82     9194.19    215.51 o 
   1   5   5       55.37       79.84     21.66 o 
   3   5   5     3986.89     3830.80    109.69 o 
   5   5   5       81.17       69.60     16.58 o 
   7   5   5      524.10      713.07     46.40 o 
   9   5   5       84.91      107.87     22.72 o 
  11   5   5        2.75       -1.38     21.87 o 
  13   5   5        5.24        1.10     37.01 o 
  15   5   5     2267.88     2253.99    117.72 o 
  17   5   5      115.69      104.80     44.86 o 
  19   5   5        5.49        3.14     40.32 o 
  21   5   5      149.24       32.08     46.37 o 
  23   5   5       26.97      -43.79     56.27 o 
 -26   6   5      120.97      206.01     71.32 o 
 -24   6   5      897.55      803.13    104.59 o 
 -22   6   5      347.09      420.37     69.47 o 
 -20   6   5     3981.39     3563.80    187.94 o 
 -18   6   5      179.27      211.16     51.46 o 
 -16   6   5     1507.57     1688.84    102.65 o 
 -14   6   5      278.23      211.88     39.21 o 
 -12   6   5      731.43      806.10     54.72 o 
 -10   6   5      424.82      480.44     40.44 o 
  -8   6   5      284.82      415.65     39.69 o 
  -6   6   5      251.35      289.55     31.57 o 
  -4   6   5      373.13      403.86     38.25 o 
  -2   6   5       18.10        2.69     14.79 o 
   0   6   5     1331.05     1393.00     71.51 o 
   2   6   5     4475.72     5036.76    136.67 o 
   4   6   5     1791.53     1962.10     75.78 o 
   6   6   5         .39        3.25     16.37 o 
   8   6   5        3.01       16.47     25.51 o 
  10   6   5     1316.78     1523.86    112.60 o 
  12   6   5     1138.60     1236.13     81.54 o 
  14   6   5     4011.20     3651.54    152.90 o 
  16   6   5       14.49      -18.87     31.31 o 
  18   6   5      751.11      861.88     90.18 o 
  20   6   5     1037.58      991.27     99.66 o 
  22   6   5     3809.96     4012.98    286.90 o 
 -25   7   5      125.05       70.75     64.48 o 
 -23   7   5      171.18      269.31     71.78 o 
 -21   7   5      324.44      259.46     63.70 o 
 -19   7   5      574.39      554.59     74.57 o 
 -17   7   5        4.27       -9.99     32.04 o 
 -15   7   5      451.48      349.21     48.67 o 
 -13   7   5        6.95         .51     24.78 o 
 -11   7   5      399.50      423.54     47.42 o 
  -9   7   5       30.06       38.20     19.51 o 
  -7   7   5       81.10       88.74     26.33 o 
  -5   7   5     3139.53     3382.29    124.33 o 
  -3   7   5     5309.13     5463.08    148.68 o 
  -1   7   5     6152.56     6498.01    168.50 o 
   1   7   5     1141.88     1221.86     57.22 o 
   3   7   5      381.83      432.87     34.61 o 
   5   7   5         .00       -8.10     16.65 o 
   7   7   5       40.39       61.54     22.17 o 
   9   7   5       82.35      135.23     36.97 o 
  11   7   5     1900.51     1901.01    123.38 o 
  13   7   5       24.29      -10.74     30.13 o 
  15   7   5         .10       22.99     31.59 o 
  17   7   5      672.55      615.49     76.96 o 
  19   7   5      974.89      908.34     99.46 o 
  21   7   5       13.51       57.62     52.61 o 
 -24   8   5       10.54      -24.53     62.54 o 
 -22   8   5       53.35       -7.99     61.80 o 
 -20   8   5      196.20      168.24     61.60 o 
 -18   8   5     1585.54     1618.97    160.06 o 
 -16   8   5      559.48      535.83     94.80 o 
 -14   8   5        5.95       10.63     29.49 o 
 -12   8   5      662.22      679.30     69.02 o 
 -10   8   5        5.54       -1.01     26.71 o 
  -8   8   5     2620.30     2717.70    122.89 o 
  -6   8   5      261.93      268.18     45.11 o 
  -4   8   5       19.65        8.80     21.90 o 
  -2   8   5      132.30      111.62     21.36 o 
   0   8   5      457.26      569.74     39.79 o 
   2   8   5       38.88       81.28     19.86 o 
   4   8   5      193.98      271.49     31.26 o 
   6   8   5      570.22      642.84     50.16 o 
   8   8   5        3.07      -21.03     21.93 o 
  10   8   5        1.42      -25.26     25.26 o 
  12   8   5       25.03       56.95     34.60 o 
  14   8   5       48.51       -6.04     36.93 o 
  16   8   5      282.92      273.88     56.89 o 
  18   8   5        5.34       55.01     49.99 o 
  20   8   5       18.54       10.25     57.57 o 
 -23   9   5         .01       36.89     65.85 o 
 -21   9   5      234.84      187.66     65.93 o 
 -19   9   5       13.63       18.36     60.36 o 
 -17   9   5      284.93      130.96     52.50 o 
 -15   9   5        1.41        3.42     36.32 o 
 -13   9   5      313.41      411.59     64.51 o 
 -11   9   5      173.35      117.76     37.14 o 
  -9   9   5     3496.86     3288.25    160.40 o 
  -7   9   5         .35      -18.89     23.27 o 
  -5   9   5     1818.10     2101.05    104.44 o 
  -3   9   5     1362.11     1423.06     81.84 o 
  -1   9   5      755.02      717.91     70.54 o 
   1   9   5      437.18      402.98     53.33 o 
   3   9   5      271.18      171.51     39.79 o 
   5   9   5      224.58      339.81     44.85 o 
   7   9   5        1.85       32.34     29.01 o 
   9   9   5      137.37      154.97     35.11 o 
  11   9   5        3.00      -20.11     32.59 o 
  13   9   5      107.49       69.86     44.26 o 
  15   9   5      226.83      299.62     63.89 o 
  17   9   5       12.19      -28.55     42.48 o 
  19   9   5      100.62      232.03    109.13 o 
 -22  10   5      390.82      438.04     87.65 o 
 -20  10   5       88.10      109.81     63.16 o 
 -18  10   5         .26      -17.37     47.49 o 
 -16  10   5     1209.02     1018.33    111.76 o 
 -14  10   5       62.56       68.13     42.16 o 
 -12  10   5      130.54      147.52     50.60 o 
 -10  10   5      400.53      490.48     71.35 o 
  -8  10   5     1165.85      917.11    107.09 o 
  -6  10   5     1131.09     1061.80    108.08 o 
  -4  10   5        4.09        -.74     31.40 o 
  -2  10   5       70.67      155.34     39.73 o 
   0  10   5        2.47      -18.85     32.92 o 
   2  10   5       78.99       28.43     31.92 o 
   4  10   5       22.09       12.94     33.05 o 
   6  10   5      681.61      803.98     80.57 o 
   8  10   5      237.26      139.10     43.13 o 
  10  10   5      994.54     1062.11    107.23 o 
  12  10   5      305.18      220.40     59.60 o 
  14  10   5       35.93        1.55     44.23 o 
  16  10   5       52.48       60.20     63.37 o 
  18  10   5         .23       67.39     97.62 o 
 -19  11   5        4.12       18.25     59.82 o 
 -17  11   5       11.51       62.08     56.16 o 
 -15  11   5        5.87       61.57     46.10 o 
 -13  11   5        1.49      -38.45     38.45 o 
 -11  11   5       86.63       33.17     42.42 o 
  -9  11   5       11.61       55.63     39.54 o 
  -7  11   5     1491.81     1190.67    112.66 o 
  -5  11   5      246.20       99.01     38.54 o 
  -3  11   5      398.14      370.79     57.00 o 
  -1  11   5      653.70      720.55     84.17 o 
   1  11   5      583.53      560.33     70.96 o 
   3  11   5       45.93        6.16     37.13 o 
   5  11   5     1571.43     1917.80    130.54 o 
   7  11   5     1353.33     1518.57    139.25 o 
   9  11   5       10.19       -5.36     38.80 o 
  11  11   5      189.20      173.80     58.51 o 
  13  11   5      317.53      194.22     65.32 o 
  15  11   5      286.75      388.44     74.34 o 
  17  11   5       16.48      -20.15     84.84 o 
 -18  12   5        3.32       44.10     67.01 o 
 -16  12   5        7.27       31.37     92.37 o 
 -14  12   5      236.70      223.62     63.90 o 
 -12  12   5         .58       -5.86     46.55 o 
 -10  12   5       90.01       36.32     64.97 o 
  -8  12   5      370.94      395.79     89.12 o 
  -6  12   5       23.27       43.39     45.92 o 
  -4  12   5      382.76      364.71     59.64 o 
  -2  12   5      375.45      416.24     64.50 o 
   0  12   5        6.58      -17.68     38.19 o 
   2  12   5      846.27      736.79     85.88 o 
   4  12   5       30.07       80.20     42.42 o 
   6  12   5      733.78      665.74     90.16 o 
   8  12   5      230.92      249.65     59.03 o 
  10  12   5     1567.42     1749.31    146.18 o 
  12  12   5       97.93      120.81     81.81 o 
  14  12   5       98.22       23.77     83.89 o 
 -15  13   5       90.96      104.84     71.50 o 
 -13  13   5       60.93       67.72     52.26 o 
 -11  13   5        8.03      -28.20     50.07 o 
  -9  13   5      838.46      918.29    109.68 o 
  -7  13   5       11.20      -20.87     47.96 o 
  -5  13   5       67.92       56.75     52.18 o 
  -3  13   5      121.38       69.88     48.36 o 
  -1  13   5      300.70      279.60     61.57 o 
   1  13   5      428.09      396.39     69.67 o 
   3  13   5       18.19       17.08     44.84 o 
   5  13   5      399.56      559.35     81.07 o 
   7  13   5     1453.48     1589.56    141.84 o 
   9  13   5     1565.97     1779.96    170.60 o 
  11  13   5       26.32       92.76     82.78 o 
 -12  14   5       90.32       63.75     64.54 o 
 -10  14   5       59.42       27.21     62.14 o 
  -8  14   5      509.78      527.66     90.60 o 
  -6  14   5       55.82       46.26     58.73 o 
  -4  14   5      337.49      343.30     78.61 o 
  -2  14   5       60.46      125.46     58.34 o 
   0  14   5         .46      -40.41     49.13 o 
   2  14   5       29.75       78.58     54.67 o 
   4  14   5      267.67      243.23    105.31 o 
   6  14   5      109.23       75.99     62.17 o 
   8  14   5      466.26      633.23    123.16 o 
  -3  15   5        2.12       64.76     63.11 o 
  -1  15   5       14.14       33.70     62.32 o 
   1  15   5      107.32      -14.92     91.26 o 
 -28   0   6       31.69      -81.45     81.45 o 
 -26   0   6      222.17      318.87    127.41 o 
 -24   0   6        7.38       -7.25     66.90 o 
 -22   0   6      545.78      689.67    137.57 o 
 -20   0   6    16056.49    15984.12    579.44 o 
 -18   0   6       11.96      193.42     42.34 o 
 -16   0   6      391.12      488.10     60.92 o 
 -14   0   6       15.82       39.05     22.59 o 
 -12   0   6     1252.17     1279.96    121.62 o 
 -10   0   6     5244.75     5503.06    213.55 o 
  -8   0   6    24062.51    25485.61    780.95 o 
  -6   0   6     4476.48     4392.48    171.56 o 
  -4   0   6    17364.73    17073.35    524.65 o 
  -2   0   6    18977.00    19197.53    580.11 o 
   0   0   6     7027.96     6996.96    231.02 o 
   2   0   6    32561.43    32524.70    961.43 o 
   4   0   6     7872.25     7576.02    254.68 o 
   6   0   6     1685.74     1645.65    129.63 o 
   8   0   6     5031.62     5129.62    195.09 o 
  10   0   6      907.21      796.19     66.27 o 
  12   0   6     1870.92     2415.62    205.27 o 
  14   0   6     4917.07     4592.38    268.97 o 
  16   0   6     2043.58     2051.30    224.17 o 
  18   0   6       60.55       53.62     51.45 o 
  20   0   6     2007.25     2147.65    223.23 o 
  22   0   6       52.38       -5.48     58.27 o 
  24   0   6      540.41      529.87    116.10 o 
 -29   1   6       29.82      -29.12     62.06 o 
 -27   1   6      211.54      152.91    116.80 o 
 -25   1   6      215.60      200.38     77.48 o 
 -23   1   6      598.91      430.39     68.91 o 
 -21   1   6     2409.23     2409.16    150.15 o 
 -19   1   6     3497.67     3618.01    132.30 o 
 -17   1   6      710.85      645.08     67.19 o 
 -15   1   6      618.49      629.47     46.06 o 
 -13   1   6     1576.22     1483.37     74.46 o 
 -11   1   6      468.65      487.43     37.94 o 
  -9   1   6     5997.69     5863.74    162.58 o 
  -7   1   6     8206.12     8146.37    198.10 o 
  -5   1   6      763.92      735.98     37.88 o 
  -3   1   6     8045.09     7744.69    180.15 o 
  -1   1   6      333.87      316.64     24.56 o 
   1   1   6    43653.00    42861.23    952.81 o 
   3   1   6     2212.18     2270.34     79.13 o 
   5   1   6     7372.77     6994.93    199.42 o 
   7   1   6     1050.75     1010.47     56.04 o 
   9   1   6     4803.15     4977.29    136.39 o 
  11   1   6     3642.05     3849.92    170.51 o 
  13   1   6     2515.61     2561.14    106.57 o 
  15   1   6     1307.60     1375.47     99.59 o 
  17   1   6      300.09      312.42     64.09 o 
  19   1   6      111.46       63.57     44.22 o 
  21   1   6      162.54      156.55     50.74 o 
  23   1   6      308.74      268.67     62.61 o 
  25   1   6      237.89      172.32     60.81 o 
 -28   2   6       85.61       82.87     65.66 o 
 -26   2   6      517.31      370.75     90.39 o 
 -24   2   6        1.12      -42.49     42.49 o 
 -22   2   6     3228.31     3126.67    201.93 o 
 -20   2   6       82.66       36.10     38.35 o 
 -18   2   6     5723.19     5663.69    226.52 o 
 -16   2   6     1344.33     1397.67     74.89 o 
 -14   2   6      477.34      452.00     42.76 o 
 -12   2   6      970.44     1180.34     61.11 o 
 -10   2   6     6777.70     7277.67    206.73 o 
  -8   2   6     2542.01     2707.52    108.64 o 
  -6   2   6     2241.38     2205.38     67.45 o 
  -4   2   6     4378.76     4201.58    111.08 o 
  -2   2   6       35.75       55.93     11.65 o 
   0   2   6     5295.69     5061.91    136.59 o 
   2   2   6    10450.28    10707.37    240.98 o 
   4   2   6      689.05      667.64     38.22 o 
   6   2   6      519.07      645.29     38.82 o 
   8   2   6      164.67      158.73     21.78 o 
  10   2   6     2920.28     2863.89     97.57 o 
  12   2   6     1042.88     1060.75     68.49 o 
  14   2   6      141.00      157.08     38.76 o 
  16   2   6       48.56        1.55     35.23 o 
  18   2   6      204.66      188.22     57.38 o 
  20   2   6        1.29      -14.65     41.06 o 
  22   2   6      615.44      667.07     84.18 o 
  24   2   6       18.69        1.60     47.98 o 
 -29   3   6      316.78      547.00    108.11 o 
 -27   3   6      123.89      115.88     85.43 o 
 -25   3   6       18.27       67.72     46.10 o 
 -23   3   6      164.69      202.50     63.55 o 
 -21   3   6       77.45       84.85     44.85 o 
 -19   3   6     2376.53     2126.21    119.23 o 
 -17   3   6      331.77      266.47     55.89 o 
 -15   3   6        5.70      123.01     24.70 o 
 -13   3   6     2603.68     2756.84    103.14 o 
 -11   3   6      401.32      485.92     53.64 o 
  -9   3   6    10762.00    11407.33    298.47 o 
  -7   3   6      391.41      383.79     37.27 o 
  -5   3   6     1072.16     1013.16     46.30 o 
  -3   3   6     2001.51     2017.30     67.31 o 
  -1   3   6      656.25      615.70     40.29 o 
   1   3   6     2458.69     2548.86     76.03 o 
   3   3   6     4140.57     4732.51    121.34 o 
   5   3   6     4644.43     4884.86    129.75 o 
   7   3   6     1536.53     1562.86     79.27 o 
   9   3   6         .14      121.11     20.24 o 
  11   3   6     2140.72     2250.34    120.95 o 
  13   3   6     4112.95     4006.10    146.30 o 
  15   3   6      185.25      243.76     47.35 o 
  17   3   6     3004.13     2835.88    154.40 o 
  19   3   6     1134.19      965.58    101.41 o 
  21   3   6      453.65      343.50     72.25 o 
  23   3   6      269.29      417.16     75.02 o 
 -28   4   6      467.67      441.99    130.30 o 
 -26   4   6      924.45     1121.49    133.19 o 
 -24   4   6       19.47      -20.69     55.94 o 
 -22   4   6     2614.21     2323.67    165.92 o 
 -20   4   6     3643.25     3660.45    184.42 o 
 -18   4   6      352.77      367.51     49.72 o 
 -16   4   6      136.14       96.02     61.16 o 
 -14   4   6      990.37      899.33     70.71 o 
 -12   4   6     1169.72     1321.66     83.86 o 
 -10   4   6     1087.15     1192.72     76.42 o 
  -8   4   6     2214.02     2555.10    121.75 o 
  -6   4   6      144.24      254.23     24.61 o 
  -4   4   6      302.32      268.73     23.71 o 
  -2   4   6     1917.30     1984.60     70.22 o 
   0   4   6      249.98      272.38     22.67 o 
   2   4   6    16645.83    17373.22    381.65 o 
   4   4   6      124.48      138.06     18.49 o 
   6   4   6      524.38      590.28     39.22 o 
   8   4   6        2.12      -15.14     15.14 o 
  10   4   6      611.01      642.47     46.89 o 
  12   4   6      259.99      339.44     41.98 o 
  14   4   6     1885.41     1809.35    113.78 o 
  16   4   6      583.59      567.01     66.21 o 
  18   4   6      541.86      585.97     71.68 o 
  20   4   6       42.22       74.66     46.01 o 
  22   4   6         .07        2.58     46.48 o 
  24   4   6       12.46      -47.65     53.62 o 
 -27   5   6         .32      -51.75     51.75 o 
 -25   5   6      278.71      337.62     79.73 o 
 -23   5   6     1553.78     1405.46    132.25 o 
 -21   5   6       67.58        6.44     40.31 o 
 -19   5   6         .05        7.26     34.26 o 
 -17   5   6      200.43      214.34     41.68 o 
 -15   5   6      651.09      712.52     64.15 o 
 -13   5   6     1822.98     1999.68    105.57 o 
 -11   5   6     1405.48     1327.03     80.50 o 
  -9   5   6    11930.73    12769.58    324.27 o 
  -7   5   6      541.83      694.35     47.54 o 
  -5   5   6     2528.91     2691.74     94.75 o 
  -3   5   6     3677.89     3692.25    106.07 o 
  -1   5   6     4065.22     4442.61    121.54 o 
   1   5   6     1466.66     1606.29     66.41 o 
   3   5   6      186.64       99.69     16.77 o 
   5   5   6     1068.06     1272.00     60.19 o 
   7   5   6     1869.51     2107.04     84.61 o 
   9   5   6     1045.11     1140.10     63.59 o 
  11   5   6     1312.70     1440.78     83.17 o 
  13   5   6     2783.04     2716.63    188.28 o 
  15   5   6      254.64      257.73     43.19 o 
  17   5   6     1132.66     1150.05     96.79 o 
  19   5   6     2097.01     2005.53    172.93 o 
  21   5   6      390.75      502.97     76.82 o 
  23   5   6      191.59      278.27     74.10 o 
 -26   6   6       17.36       18.21     56.07 o 
 -24   6   6         .75       29.34     53.64 o 
 -22   6   6       17.24        7.65     44.24 o 
 -20   6   6     1990.79     1846.00    153.64 o 
 -18   6   6     1669.25     1667.19    141.73 o 
 -16   6   6      607.75      641.81     69.86 o 
 -14   6   6      347.95      396.87     52.14 o 
 -12   6   6      913.14      900.48     69.22 o 
 -10   6   6     5297.26     5025.29    168.69 o 
  -8   6   6      987.76     1050.80     57.97 o 
  -6   6   6       12.91         .13     16.70 o 
  -4   6   6      513.44      511.93     35.74 o 
  -2   6   6     2995.69     2816.10     92.48 o 
   0   6   6     2698.95     2679.22    100.05 o 
   2   6   6     1965.27     2063.69     77.36 o 
   4   6   6      663.72      772.64     46.49 o 
   6   6   6     2733.77     2801.98    100.80 o 
   8   6   6     3347.23     3268.80    115.21 o 
  10   6   6      414.16      370.05     40.72 o 
  12   6   6      193.54      195.24     37.08 o 
  14   6   6     1077.60     1087.78     81.21 o 
  16   6   6       26.80      -36.16     36.16 o 
  18   6   6      129.92       79.77     48.52 o 
  20   6   6       55.12        9.84     49.70 o 
  22   6   6     1156.88     1249.13    140.15 o 
 -25   7   6      186.80       70.75    107.21 o 
 -23   7   6      722.09      748.01    118.03 o 
 -21   7   6      131.93      128.91     51.00 o 
 -19   7   6       32.62       36.94     41.87 o 
 -17   7   6     1693.05     1777.72    157.08 o 
 -15   7   6      201.08      164.55     54.35 o 
 -13   7   6     2558.15     2471.88    124.25 o 
 -11   7   6     3854.09     3863.30    153.80 o 
  -9   7   6      190.31      192.30     27.89 o 
  -7   7   6        4.99        6.53     16.55 o 
  -5   7   6      369.04      382.01     38.78 o 
  -3   7   6      560.25      558.21     47.00 o 
  -1   7   6       90.31       65.70     15.68 o 
   1   7   6     3946.30     3637.86    175.89 o 
   3   7   6      491.13      573.03     40.36 o 
   5   7   6       65.70       45.44     21.14 o 
   7   7   6       85.83       62.73     21.79 o 
   9   7   6      637.77      695.39     54.68 o 
  11   7   6     5136.27     4879.39    179.65 o 
  13   7   6       13.75       49.39     30.64 o 
  15   7   6      732.44      736.41     70.59 o 
  17   7   6       15.44        8.98     42.72 o 
  19   7   6      975.00     1225.25    112.60 o 
  21   7   6     1620.01     1933.38    242.89 o 
 -24   8   6      189.71      135.33     72.30 o 
 -22   8   6       85.57       90.97     65.60 o 
 -20   8   6     1960.58     1966.84    228.99 o 
 -18   8   6      170.67       86.91     48.41 o 
 -16   8   6         .11       18.89     32.39 o 
 -14   8   6      328.89      331.28     57.16 o 
 -12   8   6      970.60     1001.47     87.43 o 
 -10   8   6     4019.18     3942.52    176.79 o 
  -8   8   6      697.59      688.32     58.52 o 
  -6   8   6     1998.97     2059.69    100.18 o 
  -4   8   6     2701.77     2626.72    143.64 o 
  -2   8   6     1879.67     1914.40     78.43 o 
   0   8   6      804.02      850.54     63.70 o 
   2   8   6     1862.32     1892.91     80.95 o 
   4   8   6       73.86       50.11     20.95 o 
   6   8   6     1541.39     1554.45     79.87 o 
   8   8   6         .45      -22.57     22.57 o 
  10   8   6       70.33       68.97     35.55 o 
  12   8   6        9.16       30.39     32.97 o 
  14   8   6      904.46      799.83     99.16 o 
  16   8   6       34.40       60.92     44.18 o 
  18   8   6       66.41      112.26     70.18 o 
  20   8   6      246.51      352.02    145.27 o 
 -23   9   6       57.27       38.64     61.36 o 
 -21   9   6      368.59      505.96     88.44 o 
 -19   9   6      778.46      783.62    137.48 o 
 -17   9   6       19.72       51.50     48.71 o 
 -15   9   6      463.17      465.84     63.37 o 
 -13   9   6      670.03      620.32     70.43 o 
 -11   9   6     2771.67     2650.88    182.72 o 
  -9   9   6     3628.80     3525.17    195.84 o 
  -7   9   6      308.40      298.10     44.95 o 
  -5   9   6      488.19      407.06     48.04 o 
  -3   9   6     1895.80     2062.79    187.75 o 
  -1   9   6     2353.18     2385.21    129.60 o 
   1   9   6      881.48      941.84     78.39 o 
   3   9   6     1646.15     1600.87    105.63 o 
   5   9   6      206.46      175.61     38.25 o 
   7   9   6      764.29      737.12     64.63 o 
   9   9   6     4476.27     4368.16    175.30 o 
  11   9   6     2416.00     2471.40    143.32 o 
  13   9   6       35.45       27.17     44.43 o 
  15   9   6        8.70      -37.87     37.87 o 
  17   9   6         .64       44.31     73.27 o 
  19   9   6         .41      -42.10     96.81 o 
 -22  10   6      607.92      723.05    107.73 o 
 -20  10   6      283.76      240.96     75.93 o 
 -18  10   6      278.19      185.05     61.09 o 
 -16  10   6         .66      -34.74     34.74 o 
 -14  10   6      897.44      723.24     99.38 o 
 -12  10   6     2167.19     2142.93    151.21 o 
 -10  10   6     2851.24     2765.02    173.14 o 
  -8  10   6      552.99      509.52     72.45 o 
  -6  10   6      811.98      866.85     80.47 o 
  -4  10   6      319.93      236.00     46.23 o 
  -2  10   6     4933.56     4698.93    244.66 o 
   0  10   6     1577.88     1486.83    106.14 o 
   2  10   6     2875.88     3242.52    163.46 o 
   4  10   6       93.36       59.03     38.09 o 
   6  10   6      702.04      846.62     85.01 o 
   8  10   6       24.28       62.61     43.88 o 
  10  10   6        6.49       29.03     37.32 o 
  12  10   6     1798.12     1958.71    229.51 o 
  14  10   6      362.10      326.36     87.08 o 
  16  10   6      173.56      137.02     77.32 o 
  18  10   6        2.14        1.46    134.62 o 
 -19  11   6      281.72      272.50     88.75 o 
 -17  11   6      310.12      490.31     95.71 o 
 -15  11   6      342.02      199.86     61.58 o 
 -13  11   6       39.94       31.11     41.25 o 
 -11  11   6     1324.51     1410.75    126.30 o 
  -9  11   6      467.57      379.75     73.32 o 
  -7  11   6     2779.66     2817.17    178.44 o 
  -5  11   6      114.49       59.10     41.64 o 
  -3  11   6         .65        9.78     35.13 o 
  -1  11   6      435.34      363.38     60.53 o 
   1  11   6      674.58      613.12     76.78 o 
   3  11   6      218.67      224.25     49.92 o 
   5  11   6      886.24      734.92     91.50 o 
   7  11   6       42.87       42.63     38.93 o 
   9  11   6      808.60      654.14     85.79 o 
  11  11   6      144.54      161.77     57.86 o 
  13  11   6      170.82      138.93     94.48 o 
  15  11   6        8.72        7.18     67.19 o 
 -18  12   6      517.04      720.64    117.64 o 
 -16  12   6        4.03      -33.16     58.62 o 
 -14  12   6         .59      -11.01     46.98 o 
 -12  12   6      432.60      642.79     92.56 o 
 -10  12   6     1568.16     1677.99    143.12 o 
  -8  12   6      461.22      297.38     81.63 o 
  -6  12   6      168.54       79.72     49.87 o 
  -4  12   6       27.64      -22.43     51.48 o 
  -2  12   6        5.04       51.37     41.69 o 
   0  12   6     1244.16     1336.57    113.49 o 
   2  12   6      154.42      121.60     47.59 o 
   4  12   6      153.88      190.68     55.10 o 
   6  12   6        6.51      -37.26     37.26 o 
   8  12   6       24.36       -5.16     42.22 o 
  10  12   6       11.17       60.22     62.05 o 
  12  12   6      621.30      728.76    122.86 o 
  14  12   6        2.22       -4.44     73.68 o 
 -15  13   6       44.01       45.88     69.01 o 
 -13  13   6      166.86      141.70     67.41 o 
 -11  13   6     3971.29     4320.98    252.33 o 
  -9  13   6      344.34      353.81     77.96 o 
  -7  13   6      135.02      167.61     64.53 o 
  -5  13   6       62.48       57.79     48.71 o 
  -3  13   6       52.86      -12.80     45.78 o 
  -1  13   6       13.28       26.95     45.56 o 
   1  13   6      204.84       76.16     49.89 o 
   3  13   6        1.13      -28.15     55.69 o 
   5  13   6        9.82        3.97     51.05 o 
   7  13   6      733.36      744.69    105.40 o 
   9  13   6       33.13       -4.04     78.51 o 
  11  13   6      173.83      170.01     87.18 o 
 -10  14   6      193.97       96.10     64.76 o 
  -8  14   6         .11       38.33     59.01 o 
  -6  14   6      131.38      176.10     69.73 o 
  -4  14   6      128.00      188.45     70.74 o 
  -2  14   6        1.77      -29.12     53.21 o 
   0  14   6      825.02     1238.94    147.07 o 
   2  14   6       21.24       41.69     54.81 o 
   4  14   6       31.46       41.83     65.57 o 
   6  14   6      564.24      845.06    118.50 o 
 -29   1   7      243.96      194.78     75.90 o 
 -27   1   7      602.18      608.81    111.76 o 
 -25   1   7       65.26      133.70     62.98 o 
 -23   1   7       38.97       60.54     53.00 o 
 -21   1   7      517.15      584.06     66.38 o 
 -19   1   7      203.86      221.52     40.48 o 
 -17   1   7      898.38      877.69     65.63 o 
 -15   1   7       20.11        -.67     23.46 o 
 -13   1   7        1.47        5.58     15.79 o 
 -11   1   7      683.26      873.98     49.13 o 
  -9   1   7     3819.76     4166.75    151.68 o 
  -7   1   7      571.02      489.84     34.13 o 
  -5   1   7     4888.35     4550.70    120.71 o 
  -3   1   7     3122.56     3029.59    120.66 o 
  -1   1   7      134.34      116.66     16.19 o 
   1   1   7     6988.50     6628.64    174.33 o 
   3   1   7     2065.39     2076.14     91.42 o 
   5   1   7    12021.53    11342.31    280.62 o 
   7   1   7     4250.16     4223.79    212.06 o 
   9   1   7     9507.80     9256.40    241.95 o 
  11   1   7      647.10      607.50     48.77 o 
  13   1   7      789.23      979.17     83.59 o 
  15   1   7       38.32        -.26     32.17 o 
  17   1   7      202.89      217.61     50.74 o 
  19   1   7      668.74      654.15     86.61 o 
  21   1   7      201.98      158.17     54.65 o 
  23   1   7      310.55      304.33     70.14 o 
 -28   2   7       77.74      149.08     81.12 o 
 -26   2   7       99.44       27.25     56.37 o 
 -24   2   7      538.22      666.85    114.17 o 
 -22   2   7      762.76      762.34     86.97 o 
 -20   2   7     2460.63     2331.91    124.43 o 
 -18   2   7     2219.42     2205.63    116.97 o 
 -16   2   7      440.15      489.63     72.81 o 
 -14   2   7      175.45      210.05     46.44 o 
 -12   2   7     1042.00     1102.07     53.94 o 
 -10   2   7      239.86      234.83     34.12 o 
  -8   2   7       93.09       91.13     20.56 o 
  -6   2   7      883.72      821.95     44.56 o 
  -4   2   7     2870.77     2512.00     79.25 o 
  -2   2   7      728.23      753.22     28.65 o 
   0   2   7     9321.14     9346.50    235.40 o 
   2   2   7     4495.62     4478.11    118.25 o 
   4   2   7       17.64        -.73     17.38 o 
   6   2   7     3227.01     3333.26    102.65 o 
   8   2   7       77.26      110.24     19.08 o 
  10   2   7     2239.28     2393.44     92.29 o 
  12   2   7     2932.69     2816.69    115.32 o 
  14   2   7     2357.34     2216.87    124.15 o 
  16   2   7     1222.14     1260.44     99.48 o 
  18   2   7      217.14      191.57     53.29 o 
  20   2   7        4.90       70.31     46.64 o 
  22   2   7      169.20       60.72     86.18 o 
  24   2   7       29.75      -12.28     49.04 o 
 -29   3   7       54.71       44.30     76.05 o 
 -27   3   7      273.64      302.25    108.39 o 
 -25   3   7      696.62      620.47    101.35 o 
 -23   3   7     1510.18     1153.01    110.80 o 
 -21   3   7       40.14       53.93     60.42 o 
 -19   3   7     5832.32     5492.96    256.69 o 
 -17   3   7      155.53      223.49     43.19 o 
 -15   3   7         .21      -20.00     20.00 o 
 -13   3   7     2041.57     2477.50    122.09 o 
 -11   3   7     2272.99     2609.32    120.37 o 
  -9   3   7         .61       -9.27     17.26 o 
  -7   3   7     5241.93     5466.56    166.79 o 
  -5   3   7       17.20       -4.68     13.70 o 
  -3   3   7     1808.75     1858.09     66.46 o 
  -1   3   7      363.30      402.32     27.00 o 
   1   3   7     3481.16     3146.47     91.87 o 
   3   3   7    14255.77    13823.17    310.76 o 
   5   3   7       16.47       12.73     14.39 o 
   7   3   7     1871.04     1974.54     78.51 o 
   9   3   7      678.38      730.55     47.79 o 
  11   3   7      462.68      482.14     44.25 o 
  13   3   7       37.86       65.51     28.56 o 
  15   3   7     3549.32     3438.62    228.34 o 
  17   3   7      103.93      151.63     60.65 o 
  19   3   7       81.02       67.02     44.05 o 
  21   3   7      189.82      135.52     54.17 o 
  23   3   7      186.22      236.17     70.17 o 
 -28   4   7      782.61      742.82    129.95 o 
 -26   4   7      443.08      409.39     79.66 o 
 -24   4   7      128.97      186.79     68.65 o 
 -22   4   7      144.33      120.05     50.32 o 
 -20   4   7      371.37      379.26     62.65 o 
 -18   4   7      280.73      203.36     46.29 o 
 -16   4   7     3505.89     3864.14    176.43 o 
 -14   4   7         .11        5.31     23.85 o 
 -12   4   7         .72      -12.60     19.59 o 
 -10   4   7     3738.77     3963.55    181.03 o 
  -8   4   7      132.01      115.27     25.54 o 
  -6   4   7     2181.12     2264.11     85.35 o 
  -4   4   7     6541.11     6451.49    165.41 o 
  -2   4   7     1262.17     1290.21     55.02 o 
   0   4   7      474.28      525.79     40.16 o 
   2   4   7       20.64       20.93     15.13 o 
   4   4   7      672.00      724.97     41.31 o 
   6   4   7      594.23      524.79     38.04 o 
   8   4   7         .02        9.29     15.97 o 
  10   4   7      393.47      454.44     39.30 o 
  12   4   7      492.42      514.61     49.74 o 
  14   4   7      111.80      108.75     45.15 o 
  16   4   7      268.10      289.29     53.63 o 
  18   4   7      597.87      575.78     81.75 o 
  20   4   7      254.76      180.90     78.16 o 
  22   4   7        3.16      -34.46     62.79 o 
 -27   5   7      162.77       52.27     63.19 o 
 -25   5   7        3.30       50.47     55.05 o 
 -23   5   7     1498.86     1617.19    161.38 o 
 -21   5   7       42.22        -.13     41.09 o 
 -19   5   7     1612.31     1503.82    117.78 o 
 -17   5   7     5219.80     5081.46    199.38 o 
 -15   5   7      279.35      280.04     46.45 o 
 -13   5   7     2119.93     2168.91    114.27 o 
 -11   5   7     7014.58     6927.80    215.01 o 
  -9   5   7    15222.59    15686.62    393.76 o 
  -7   5   7      189.51      202.56     22.02 o 
  -5   5   7     4146.66     4515.17    127.45 o 
  -3   5   7        6.35       18.09     13.15 o 
  -1   5   7      792.67      784.80     67.06 o 
   1   5   7     6622.30     6215.37    159.50 o 
   3   5   7     4913.12     4970.46    137.67 o 
   5   5   7      860.81      942.07     51.46 o 
   7   5   7      540.80      634.57     45.06 o 
   9   5   7      287.52      305.06     35.62 o 
  11   5   7      337.74      439.41     45.32 o 
  13   5   7     2093.09     1841.85     97.92 o 
  15   5   7      992.68     1094.97     91.20 o 
  17   5   7      808.44      630.50     76.70 o 
  19   5   7        1.62      -19.33     42.25 o 
  21   5   7         .01      -26.92     58.01 o 
 -26   6   7       72.69       99.43     63.52 o 
 -24   6   7       44.23       76.61     52.67 o 
 -22   6   7     1429.50     1293.06    117.20 o 
 -20   6   7      964.71     1028.02     99.87 o 
 -18   6   7     1157.80     1048.25     84.43 o 
 -16   6   7     2066.47     2094.99    118.05 o 
 -14   6   7      155.52      149.41     33.98 o 
 -12   6   7       42.21        7.00     24.14 o 
 -10   6   7       25.00       -7.32     27.57 o 
  -8   6   7     7681.65     7426.12    196.43 o 
  -6   6   7        4.44         .30     14.31 o 
  -4   6   7      313.51      369.12     37.85 o 
  -2   6   7     3001.98     3129.18    101.35 o 
   0   6   7     7999.86     8304.13    206.20 o 
   2   6   7     1174.70     1298.23     60.58 o 
   4   6   7      124.87       88.96     19.30 o 
   6   6   7       27.52       29.01     23.90 o 
   8   6   7      458.64      519.22     44.25 o 
  10   6   7     3107.82     3135.79    130.23 o 
  12   6   7      405.36      419.12     71.85 o 
  14   6   7      176.15      170.72     40.55 o 
  16   6   7       83.17      149.08     45.16 o 
  18   6   7       11.04       -9.60     52.84 o 
  20   6   7       43.19      124.95     67.78 o 
  22   6   7      512.47      479.73     99.70 o 
 -25   7   7     1907.94     2204.78    210.77 o 
 -23   7   7        5.76      -43.64     43.64 o 
 -21   7   7     1996.72     1885.10    140.37 o 
 -19   7   7      685.65      697.93    126.30 o 
 -17   7   7      233.79      169.09     42.31 o 
 -15   7   7     3687.22     3629.68    239.82 o 
 -13   7   7      908.30     1006.35     80.46 o 
 -11   7   7      117.59      153.02     39.18 o 
  -9   7   7     2984.61     3044.60    111.34 o 
  -7   7   7      169.53      186.52     29.97 o 
  -5   7   7      715.29      637.74     44.00 o 
  -3   7   7     5675.33     5924.65    175.87 o 
  -1   7   7     3490.77     3387.28    145.99 o 
   1   7   7      275.39      275.07     29.79 o 
   3   7   7      552.29      599.29     56.82 o 
   5   7   7     1632.12     1584.48     76.13 o 
   7   7   7      172.56      195.54     30.53 o 
   9   7   7     1609.54     1643.67     84.99 o 
  11   7   7      903.06      881.33     80.52 o 
  13   7   7       47.89       10.89     31.80 o 
  15   7   7      111.92       79.77     40.75 o 
  17   7   7      346.41      346.31     82.56 o 
  19   7   7      170.03      211.69     69.88 o 
  21   7   7       76.87      203.20     85.45 o 
 -24   8   7       38.87       55.70     61.56 o 
 -22   8   7         .62      -35.57     65.87 o 
 -20   8   7      105.33       71.29     48.15 o 
 -18   8   7        4.38        9.81     45.20 o 
 -16   8   7       34.13      -17.41     36.31 o 
 -14   8   7     1869.09     1744.51    121.60 o 
 -12   8   7       60.61      -19.75     33.79 o 
 -10   8   7         .66      -22.12     28.00 o 
  -8   8   7      438.27      540.93     57.09 o 
  -6   8   7     2420.96     2291.81    106.91 o 
  -4   8   7     1778.45     1897.09     79.38 o 
  -2   8   7     4659.35     4709.34    156.09 o 
   0   8   7      299.89      315.08     32.95 o 
   2   8   7        4.78        6.66     19.36 o 
   4   8   7      272.31      244.78     60.36 o 
   6   8   7      510.94      550.38     62.81 o 
   8   8   7      318.70      350.04     40.85 o 
  10   8   7       52.73       10.79     29.60 o 
  12   8   7        6.28       -6.58     31.55 o 
  14   8   7      230.86      208.92     62.83 o 
  16   8   7      533.24      653.27    107.70 o 
  18   8   7       70.69      147.63     75.68 o 
  20   8   7      118.99       44.62     85.85 o 
 -23   9   7      388.86      319.19     79.15 o 
 -21   9   7      247.44      156.11     86.63 o 
 -19   9   7        2.76       24.11     42.30 o 
 -17   9   7     2057.13     2221.35    169.81 o 
 -15   9   7     2768.14     2729.49    171.98 o 
 -13   9   7      694.37      670.10     85.01 o 
 -11   9   7      381.49      412.98     58.83 o 
  -9   9   7     3109.38     3006.25    175.84 o 
  -7   9   7      442.34      428.71     55.26 o 
  -5   9   7      238.22      215.55     55.84 o 
  -3   9   7       80.59      129.29     29.60 o 
  -1   9   7     1230.69     1359.09     78.54 o 
   1   9   7     1794.19     1890.56    137.38 o 
   3   9   7      178.83      139.33     41.06 o 
   5   9   7      156.29      166.70     56.83 o 
   7   9   7      184.70      129.54     40.82 o 
   9   9   7     4924.40     5255.81    196.53 o 
  11   9   7      859.34      796.15     84.60 o 
  13   9   7      964.00      920.24    107.91 o 
  15   9   7      391.45      558.54    131.02 o 
  17   9   7        2.63      -14.83     72.01 o 
 -22  10   7      455.79      482.35     94.21 o 
 -20  10   7      252.61      336.89     99.55 o 
 -18  10   7        7.96       62.94     55.97 o 
 -16  10   7       64.94      110.92     69.60 o 
 -14  10   7     1987.35     2076.85    140.59 o 
 -12  10   7      396.42      379.99     70.09 o 
 -10  10   7    11821.58    11796.86    482.31 o 
  -8  10   7     1532.68     1480.73    121.92 o 
  -6  10   7      218.76      102.97     50.91 o 
  -4  10   7      345.85      359.58     57.95 o 
  -2  10   7     1048.27     1067.47     89.04 o 
   0  10   7       67.81       -3.38     32.72 o 
   2  10   7     3515.49     3296.62    163.75 o 
   4  10   7      437.71      475.18     63.07 o 
   6  10   7         .41        6.87     33.60 o 
   8  10   7       73.93      103.40     43.08 o 
  10  10   7      961.42      796.21    109.08 o 
  12  10   7      769.00      956.23    125.58 o 
  14  10   7         .56       83.70     63.43 o 
  16  10   7      717.11      704.75    120.22 o 
 -19  11   7      892.09      907.16    149.74 o 
 -17  11   7      372.25      361.19    109.19 o 
 -15  11   7      134.15      137.98     57.21 o 
 -13  11   7      331.85      449.94     79.89 o 
 -11  11   7      321.39      412.89     75.38 o 
  -9  11   7       78.29       53.32     47.80 o 
  -7  11   7      673.56      733.60     90.71 o 
  -5  11   7      394.80      302.04     61.40 o 
  -3  11   7      180.54      137.00     51.21 o 
  -1  11   7         .24       -7.23     34.27 o 
   1  11   7      306.74      250.06     52.15 o 
   3  11   7      705.40      882.41    130.46 o 
   5  11   7        1.80       -1.84     36.34 o 
   7  11   7       43.57       92.93     52.39 o 
   9  11   7        7.67       -1.21     57.13 o 
  11  11   7       27.79      104.67     67.17 o 
  13  11   7       35.22       -1.16     81.81 o 
  15  11   7      108.54      145.78     79.14 o 
 -18  12   7       31.41      -63.32     63.32 o 
 -16  12   7       47.70       38.42     65.65 o 
 -14  12   7       18.31       30.93     57.85 o 
 -12  12   7         .40      -30.30     45.77 o 
 -10  12   7     2166.85     2411.75    204.88 o 
  -8  12   7      762.32      801.56    105.75 o 
  -6  12   7       23.10       18.00     47.20 o 
  -4  12   7       45.17      102.23     51.62 o 
  -2  12   7      476.24      513.44     72.20 o 
   0  12   7      323.56      266.37     56.73 o 
   2  12   7      494.46      492.07     71.59 o 
   4  12   7      757.37      754.67     84.01 o 
   6  12   7      326.26      426.81     82.16 o 
   8  12   7     1220.26     1075.99    132.01 o 
  10  12   7         .76       64.28     65.61 o 
  12  12   7      165.90      141.45     85.16 o 
 -15  13   7      210.59      270.96     78.98 o 
 -13  13   7     1140.54     1330.14    181.14 o 
 -11  13   7       26.58      121.20     64.62 o 
  -9  13   7     1078.08     1142.92    124.48 o 
  -7  13   7       26.03       48.46     51.74 o 
  -5  13   7      345.69      444.92     85.77 o 
  -3  13   7        4.20      -30.42     49.03 o 
  -1  13   7      468.33      411.18     79.91 o 
   1  13   7      190.28       87.36     52.00 o 
   3  13   7      194.88      335.14     79.05 o 
   5  13   7        9.11        2.68     52.70 o 
   7  13   7       67.40      115.50     65.85 o 
   9  13   7       52.45      212.84     87.07 o 
 -10  14   7      510.73      798.18    110.63 o 
  -8  14   7      249.91      222.13    102.66 o 
  -6  14   7       41.44        3.38     60.31 o 
  -4  14   7       27.51        3.83     55.57 o 
  -2  14   7      137.87      220.71     70.47 o 
   0  14   7       39.79        3.79     66.42 o 
   2  14   7       62.27       95.86     71.19 o 
   4  14   7      185.98      202.43     79.33 o 
 -28   0   8      698.70      751.35    178.55 o 
 -26   0   8      420.16      313.02    114.12 o 
 -24   0   8     2422.15     2509.01    294.43 o 
 -22   0   8     1423.22     1380.67    202.06 o 
 -20   0   8    19789.37    20291.83   1489.10 o 
 -18   0   8     2529.21     2936.21    217.44 o 
 -16   0   8        3.92      -25.61     25.61 o 
 -14   0   8     1129.35     1183.64    112.81 o 
 -12   0   8     2336.39     2418.35    246.35 o 
 -10   0   8    17648.09    19670.86    626.21 o 
  -8   0   8     6800.00     6806.04    253.38 o 
  -6   0   8    31064.94    31177.49    941.43 o 
  -4   0   8     6294.30     5832.67    210.60 o 
  -2   0   8      159.66      228.28     26.60 o 
   0   0   8      818.86      829.44     89.81 o 
   2   0   8      579.97      526.36     46.74 o 
   4   0   8      685.56      642.91     56.76 o 
   6   0   8    43352.71    44448.57   1322.34 o 
   8   0   8     3714.73     3799.68    188.83 o 
  10   0   8      870.72      936.66     81.37 o 
  12   0   8      704.13      682.46     94.31 o 
  14   0   8     3817.20     3156.24    453.82 o 
  16   0   8        3.51      109.28     55.33 o 
  18   0   8      720.26      671.65    107.48 o 
  20   0   8      587.92      353.68    100.59 o 
  22   0   8     1424.03     1764.52    212.47 o 
 -29   1   8      150.10      -26.24     66.00 o 
 -27   1   8       18.98       35.59     62.59 o 
 -25   1   8       26.67        1.97     53.96 o 
 -23   1   8      569.05      643.17     98.96 o 
 -21   1   8    11747.66    11555.84    335.46 o 
 -19   1   8     1522.98     1685.66    102.33 o 
 -17   1   8        3.51       -3.03     21.26 o 
 -15   1   8      538.48      643.41     48.35 o 
 -13   1   8      140.48      208.69     35.91 o 
 -11   1   8     1655.16     1718.00     88.26 o 
  -9   1   8      810.37     1005.64     54.49 o 
  -7   1   8     1970.68     2291.74     92.63 o 
  -5   1   8     8099.60     7898.88    190.93 o 
  -3   1   8       50.22       65.83     11.13 o 
  -1   1   8     6753.74     6098.35    167.78 o 
   1   1   8     5101.83     4692.16    138.03 o 
   3   1   8    27520.21    27422.97    631.86 o 
   5   1   8     8776.78     8482.77    223.80 o 
   7   1   8      261.55      245.32     27.72 o 
   9   1   8       98.75       90.44     21.09 o 
  11   1   8     1855.40     1776.54     89.26 o 
  13   1   8      318.33      328.15     47.66 o 
  15   1   8      689.50      800.67     81.15 o 
  17   1   8       26.31        3.81     35.39 o 
  19   1   8       82.65       16.75     41.73 o 
  21   1   8      418.44      482.03     72.03 o 
  23   1   8      371.33      387.09     85.97 o 
 -28   2   8       21.98       29.24     63.55 o 
 -26   2   8       11.87       65.08     64.72 o 
 -24   2   8       62.19       43.62     58.48 o 
 -22   2   8     1604.75     1501.82    112.02 o 
 -20   2   8     6335.84     5996.88    215.23 o 
 -18   2   8      387.34      467.89     54.08 o 
 -16   2   8      454.08      390.05     47.47 o 
 -14   2   8      294.15      287.54     30.89 o 
 -12   2   8     4279.04     4560.25    261.23 o 
 -10   2   8      554.62      569.99     69.96 o 
  -8   2   8     5852.68     5891.63    229.91 o 
  -6   2   8       79.82      110.17     17.67 o 
  -4   2   8      576.96      609.89     39.89 o 
  -2   2   8       59.62       42.05     15.17 o 
   0   2   8      334.52      321.40     29.94 o 
   2   2   8    20557.53    20282.82    512.26 o 
   4   2   8     6811.67     6838.90    171.59 o 
   6   2   8     1117.80     1072.35     58.24 o 
   8   2   8     3952.75     3699.23    117.26 o 
  10   2   8     1634.19     1608.56     76.41 o 
  12   2   8     1676.60     1759.58    102.29 o 
  14   2   8     1833.96     1727.15    118.40 o 
  16   2   8     1513.02     1552.74    110.17 o 
  18   2   8      666.15      735.86     82.56 o 
  20   2   8      238.62      181.44     68.15 o 
  22   2   8      226.66      208.91     83.01 o 
 -29   3   8      740.35      938.75    141.92 o 
 -27   3   8      623.83      722.56    137.24 o 
 -25   3   8      724.47      674.35    110.34 o 
 -23   3   8      702.22      555.48     91.32 o 
 -21   3   8       26.32      -12.53     34.39 o 
 -19   3   8     9857.19     9814.77    322.10 o 
 -17   3   8      291.52      215.03     53.91 o 
 -15   3   8      430.20      470.41     53.37 o 
 -13   3   8      222.94      225.77     36.31 o 
 -11   3   8      540.05      688.25     57.86 o 
  -9   3   8     1345.98     1471.76     97.69 o 
  -7   3   8    16947.58    17157.71    414.10 o 
  -5   3   8      543.87      480.83     34.07 o 
  -3   3   8     6026.72     5522.87    145.52 o 
  -1   3   8      717.08      726.87     45.33 o 
   1   3   8    31692.22    32617.52    748.41 o 
   3   3   8     8686.28     8774.32    221.17 o 
   5   3   8      109.11      142.25     19.22 o 
   7   3   8      135.63      181.18     23.96 o 
   9   3   8        7.15       17.98     17.03 o 
  11   3   8     2530.67     2372.63    105.49 o 
  13   3   8       44.60       37.36     24.84 o 
  15   3   8     2156.32     2023.37    124.80 o 
  17   3   8       20.42      -24.28     35.39 o 
  19   3   8      491.50      492.82     72.19 o 
  21   3   8        7.40        -.50     55.12 o 
  23   3   8       69.06       72.71     72.53 o 
 -28   4   8       11.20     -112.20    112.20 o 
 -26   4   8       13.30      -47.10     57.62 o 
 -24   4   8         .62      -47.98     47.98 o 
 -22   4   8     1226.09     1066.74    102.17 o 
 -20   4   8     1259.15     1294.19    101.06 o 
 -18   4   8      488.92      398.01     57.30 o 
 -16   4   8       13.46       10.34     28.17 o 
 -14   4   8       24.51        1.14     26.13 o 
 -12   4   8      593.27      673.64     60.35 o 
 -10   4   8        1.93       10.08     26.91 o 
  -8   4   8     1393.27     1510.29    119.09 o 
  -6   4   8      643.93      614.26     39.91 o 
  -4   4   8        5.03       34.95     12.73 o 
  -2   4   8     4566.73     4659.17    129.68 o 
   0   4   8     3138.69     3204.80     97.30 o 
   2   4   8    15700.34    16378.78    366.05 o 
   4   4   8      516.03      681.27     40.92 o 
   6   4   8     1410.22     1518.82     68.18 o 
   8   4   8     1097.04     1169.61     77.88 o 
  10   4   8     1843.79     1901.86     93.61 o 
  12   4   8     7024.72     7018.79    213.92 o 
  14   4   8     3566.69     3584.71    177.69 o 
  16   4   8      490.17      384.78     77.11 o 
  18   4   8     1573.11     1768.13    143.15 o 
  20   4   8      708.32      684.25    100.19 o 
  22   4   8        2.86       13.48     68.67 o 
 -27   5   8      262.93      146.74     76.25 o 
 -25   5   8      975.11     1211.19    125.89 o 
 -23   5   8       19.19       -7.54     53.41 o 
 -21   5   8       37.68       21.20     39.77 o 
 -19   5   8     2566.80     2195.69    126.87 o 
 -17   5   8     1282.01     1160.47     88.94 o 
 -15   5   8     1091.17     1183.50    115.23 o 
 -13   5   8      579.32      701.53     71.20 o 
 -11   5   8     1882.38     1956.19    114.25 o 
  -9   5   8      406.05      343.90     42.89 o 
  -7   5   8      403.86      376.88     30.56 o 
  -5   5   8      655.55      917.57     49.94 o 
  -3   5   8      136.26      129.13     25.47 o 
  -1   5   8     8829.66     9248.67    223.47 o 
   1   5   8    25745.30    26448.50    573.95 o 
   3   5   8     1130.98     1228.31     59.33 o 
   5   5   8      121.09      137.30     21.36 o 
   7   5   8       93.87       80.85     21.65 o 
   9   5   8       42.36       51.07     22.62 o 
  11   5   8     1346.27     1317.60     80.15 o 
  13   5   8      327.78      341.37     45.94 o 
  15   5   8       59.97       70.10     39.27 o 
  17   5   8      186.87      177.94     78.77 o 
  19   5   8     2839.66     2655.91    192.80 o 
  21   5   8      711.37      794.13    118.79 o 
 -26   6   8       97.55       71.13     66.63 o 
 -24   6   8      412.28      436.24     85.19 o 
 -22   6   8       44.66       72.90     55.03 o 
 -20   6   8      304.45      125.78     63.76 o 
 -18   6   8     2025.77     1771.49    125.81 o 
 -16   6   8      196.62      216.53     46.59 o 
 -14   6   8     9288.86     9101.31    278.70 o 
 -12   6   8      356.80      428.83     51.91 o 
 -10   6   8      482.95      625.58     57.39 o 
  -8   6   8     5510.43     5217.11    202.54 o 
  -6   6   8      629.25      603.05     41.03 o 
  -4   6   8      505.64      463.15     37.19 o 
  -2   6   8       68.92       46.23     25.66 o 
   0   6   8      691.91      727.14     45.18 o 
   2   6   8      131.94      119.79     24.81 o 
   4   6   8        6.60       25.73     16.57 o 
   6   6   8       23.00       22.07     18.85 o 
   8   6   8       71.92       63.91     24.03 o 
  10   6   8     3176.75     3042.75    127.66 o 
  12   6   8     2031.75     2066.43    107.80 o 
  14   6   8      378.75      330.17     54.12 o 
  16   6   8      225.48      295.06     68.05 o 
  18   6   8       36.49       47.43     86.80 o 
  20   6   8        9.80      -64.17     64.17 o 
 -25   7   8       61.22       -1.43     64.27 o 
 -23   7   8      263.41      447.87     82.62 o 
 -21   7   8       37.56       -5.00     54.06 o 
 -19   7   8      415.88      323.06     87.26 o 
 -17   7   8     2274.70     1979.80    121.98 o 
 -15   7   8     1921.18     2173.58    124.38 o 
 -13   7   8     2555.46     2651.02    146.07 o 
 -11   7   8      310.09      339.66     46.21 o 
  -9   7   8      258.42      234.78     43.65 o 
  -7   7   8      185.19      199.01     28.72 o 
  -5   7   8      989.14      985.42     82.12 o 
  -3   7   8       26.86        7.48     25.46 o 
  -1   7   8      629.12      725.62     47.34 o 
   1   7   8      420.11      445.35     37.12 o 
   3   7   8       27.13       30.16     22.11 o 
   5   7   8      147.35      153.64     26.68 o 
   7   7   8       70.75       24.28     23.69 o 
   9   7   8      151.95       63.64     33.74 o 
  11   7   8      555.56      521.43     56.03 o 
  13   7   8     1096.57     1066.03     93.96 o 
  15   7   8      153.84      193.66     58.87 o 
  17   7   8       24.65      -15.72     52.01 o 
  19   7   8      113.38       21.40     85.63 o 
 -24   8   8       16.74       36.19     57.49 o 
 -22   8   8        1.89       -2.42     71.37 o 
 -20   8   8      477.66      304.92     70.50 o 
 -18   8   8     1589.48     1573.59    148.76 o 
 -16   8   8        6.57       -8.55     41.39 o 
 -14   8   8        9.55      -40.70     40.70 o 
 -12   8   8     1759.39     1723.18    120.76 o 
 -10   8   8     1612.09     1658.49    111.91 o 
  -8   8   8      771.93      764.03     81.01 o 
  -6   8   8     2434.88     2351.38    109.38 o 
  -4   8   8      866.41      872.57     54.16 o 
  -2   8   8     1232.99     1267.17     79.65 o 
   0   8   8      509.82      530.53     43.15 o 
   2   8   8      128.69      104.46     26.10 o 
   4   8   8      329.50      286.62     36.73 o 
   6   8   8      109.41      167.37     39.03 o 
   8   8   8      760.40      779.57     60.85 o 
  10   8   8        6.67       41.87     37.34 o 
  12   8   8      546.39      452.16     67.59 o 
  14   8   8       77.65      -28.69     45.72 o 
  16   8   8      451.88      504.35    134.84 o 
  18   8   8       43.17      111.63     76.70 o 
 -23   9   8         .87      -74.38     74.38 o 
 -21   9   8      155.76      168.77     77.99 o 
 -19   9   8       20.63       75.20     54.16 o 
 -17   9   8      701.60      609.33     78.25 o 
 -15   9   8       40.29       31.95     42.25 o 
 -13   9   8      244.92      184.84     49.08 o 
 -11   9   8      144.35      162.71     47.35 o 
  -9   9   8      349.92      428.24     79.51 o 
  -7   9   8       63.43      131.34     40.71 o 
  -5   9   8        8.29       37.70     27.47 o 
  -3   9   8     2852.31     3049.08    129.62 o 
  -1   9   8      140.36      117.98     38.83 o 
   1   9   8      763.53      678.24     69.52 o 
   3   9   8      336.22      432.16     57.72 o 
   5   9   8       91.41       81.88     32.14 o 
   7   9   8       12.03        -.22     52.37 o 
   9   9   8     2678.54     2693.38    173.42 o 
  11   9   8     1705.83     1837.82    164.91 o 
  13   9   8     1006.14      816.46    102.76 o 
  15   9   8     1225.22     1429.12    165.83 o 
  17   9   8      197.06      178.66    133.44 o 
 -22  10   8       24.24      102.28     70.33 o 
 -20  10   8       43.75       -8.40     61.12 o 
 -18  10   8      102.18      146.68     59.55 o 
 -16  10   8      145.10       56.38     54.67 o 
 -14  10   8      798.15      767.13     86.36 o 
 -12  10   8     1107.31      784.39     92.48 o 
 -10  10   8       39.01       70.81     43.97 o 
  -8  10   8       52.29       69.06     43.41 o 
  -6  10   8       80.02       94.03     45.18 o 
  -4  10   8       62.31       22.24     33.90 o 
  -2  10   8      552.54      363.55     56.57 o 
   0  10   8     7244.01     6778.23    248.14 o 
   2  10   8     3336.22     3238.99    164.96 o 
   4  10   8      141.61       97.29     38.75 o 
   6  10   8      449.89      380.64     72.41 o 
   8  10   8      232.41      276.49     79.77 o 
  10  10   8      831.92      971.69    207.93 o 
  12  10   8      267.87      258.11     80.02 o 
  14  10   8       24.17       83.41    115.17 o 
  16  10   8       75.87      -73.67     73.67 o 
 -19  11   8        7.25      -20.89     62.91 o 
 -17  11   8       12.59        4.24     56.68 o 
 -15  11   8       37.90       59.57     51.34 o 
 -13  11   8      639.23      562.11     83.43 o 
 -11  11   8     2059.06     1784.22    144.56 o 
  -9  11   8      358.47      437.15     90.80 o 
  -7  11   8      156.12      139.41     56.02 o 
  -5  11   8      767.99      687.45    105.97 o 
  -3  11   8      224.32      252.68     55.92 o 
  -1  11   8      228.86      214.66     53.05 o 
   1  11   8     2783.69     2601.73    152.44 o 
   3  11   8        6.09        6.89     43.39 o 
   5  11   8        3.59      -10.91     42.27 o 
   7  11   8      921.23     1141.47    117.61 o 
   9  11   8         .07       33.18     57.95 o 
  11  11   8       10.49       27.02     64.94 o 
  13  11   8       44.53      -42.28     63.61 o 
 -16  12   8       78.46       92.87     61.03 o 
 -14  12   8       73.17       25.33     53.08 o 
 -12  12   8      209.90      243.34     67.80 o 
 -10  12   8        2.44       27.70     51.88 o 
  -8  12   8      205.74       82.59     80.47 o 
  -6  12   8      142.35      110.51     70.37 o 
  -4  12   8      938.22      905.81    127.63 o 
  -2  12   8      366.10      301.60     91.27 o 
   0  12   8      131.78       68.68     76.61 o 
   2  12   8      586.15      392.71     78.06 o 
   4  12   8      652.47      562.61     92.37 o 
   6  12   8       41.49       28.25     53.77 o 
   8  12   8      768.62      918.66    143.86 o 
  10  12   8      146.16      118.35     73.87 o 
  12  12   8       82.90      -31.46     71.15 o 
 -13  13   8      516.30      748.54    104.27 o 
 -11  13   8      230.97      400.95     82.29 o 
  -9  13   8     1461.41     1509.50    145.78 o 
  -7  13   8      276.89      196.44     73.09 o 
  -5  13   8      171.72       35.69     60.43 o 
  -3  13   8       19.48       92.39     66.96 o 
  -1  13   8        4.24       19.33     62.37 o 
   1  13   8         .11      -46.13     46.13 o 
   3  13   8        2.81       13.82     71.72 o 
   5  13   8      191.79      234.59     71.55 o 
   7  13   8       62.38       81.25     71.88 o 
  -8  14   8       91.51      111.94     67.43 o 
  -6  14   8        2.03      -56.81     56.81 o 
  -4  14   8       26.33      -24.45     66.54 o 
  -2  14   8      136.10       45.89     71.52 o 
   0  14   8      341.35      417.50    105.30 o 
   2  14   8         .52       27.01     78.07 o 
   4  14   8      303.75      168.04     81.19 o 
 -29   1   9      243.57      495.83    103.83 o 
 -27   1   9       69.24      132.93     65.46 o 
 -25   1   9      193.35      260.96     74.79 o 
 -23   1   9      555.22      691.82    120.70 o 
 -21   1   9      311.70      346.41     69.43 o 
 -19   1   9     9369.04     8905.85    294.96 o 
 -17   1   9      530.25      574.40     57.31 o 
 -15   1   9     3001.34     2887.60    112.97 o 
 -13   1   9      288.68      330.39     32.96 o 
 -11   1   9      358.39      356.13     33.65 o 
  -9   1   9    10061.87    11016.81    283.69 o 
  -7   1   9     5863.07     5626.84    151.40 o 
  -5   1   9      393.82      394.50     45.54 o 
  -3   1   9     2872.56     3191.21     96.29 o 
  -1   1   9       93.43       76.77     20.99 o 
   1   1   9      194.08      205.73     24.62 o 
   3   1   9     3910.85     4115.13    168.38 o 
   5   1   9     1007.30      803.16     53.62 o 
   7   1   9     1025.42     1089.80     59.38 o 
   9   1   9     1651.01     1524.47    102.65 o 
  11   1   9      539.65      502.37     48.50 o 
  13   1   9      926.84      968.78     93.02 o 
  15   1   9        9.51       -4.60     30.98 o 
  17   1   9       21.70       -7.99     40.70 o 
  19   1   9        8.98       82.36     46.05 o 
  21   1   9       19.46       -1.77     55.04 o 
 -28   2   9       12.19       59.80     64.01 o 
 -26   2   9      297.78      492.16     96.82 o 
 -24   2   9     1043.97      976.78    126.18 o 
 -22   2   9        6.45       52.11     46.44 o 
 -20   2   9     7819.09     7898.86    256.14 o 
 -18   2   9       31.14        1.98     26.84 o 
 -16   2   9      362.36      364.58     50.59 o 
 -14   2   9      668.25      685.13     60.85 o 
 -12   2   9      398.32      547.43     51.71 o 
 -10   2   9         .05        6.14     22.31 o 
  -8   2   9     4343.55     4475.93    138.92 o 
  -6   2   9     8644.47     8309.02    206.29 o 
  -4   2   9      857.58      783.60     46.08 o 
  -2   2   9      400.65      461.47     37.11 o 
   0   2   9     5814.46     6221.47    176.59 o 
   2   2   9     1333.12     1466.37     79.32 o 
   4   2   9       40.90       55.21     16.54 o 
   6   2   9       14.96       10.12     15.19 o 
   8   2   9     1612.40     1632.55     81.74 o 
  10   2   9     1157.44     1175.74     65.97 o 
  12   2   9      147.45      131.76     35.68 o 
  14   2   9      340.32      459.56     60.37 o 
  16   2   9      170.80      151.28     44.37 o 
  18   2   9      154.36      165.38     59.16 o 
  20   2   9      153.17       59.37     58.65 o 
  22   2   9       25.72      -63.52     63.52 o 
 -27   3   9      128.85      239.38    104.31 o 
 -25   3   9      222.15      210.55     70.49 o 
 -23   3   9     1076.28     1104.78    161.64 o 
 -21   3   9     2194.18     2368.27    133.05 o 
 -19   3   9      328.76      268.87     49.77 o 
 -17   3   9      126.34       65.99     36.03 o 
 -15   3   9        9.61      146.51     34.82 o 
 -13   3   9        4.54       42.31     23.34 o 
 -11   3   9       58.42      129.64     29.32 o 
  -9   3   9      533.60      635.80     63.01 o 
  -7   3   9     3529.32     3643.25    114.80 o 
  -5   3   9    10005.16     9708.31    235.23 o 
  -3   3   9     1170.71     1234.88     68.29 o 
  -1   3   9     3440.81     3123.26    107.43 o 
   1   3   9    14013.14    13413.46    335.69 o 
   3   3   9      157.18      216.16     23.31 o 
   5   3   9       12.16       27.56     15.74 o 
   7   3   9     1334.01     1489.74     92.32 o 
   9   3   9       93.18       70.42     21.89 o 
  11   3   9      286.49      279.56     37.94 o 
  13   3   9      824.80      888.52     77.05 o 
  15   3   9      484.59      964.79     86.08 o 
  17   3   9         .11      -39.28     67.11 o 
  19   3   9      115.99      169.10     68.49 o 
  21   3   9       13.62      -13.82     57.55 o 
 -28   4   9       14.15      -59.84     59.84 o 
 -26   4   9      138.67       77.15     66.05 o 
 -24   4   9      397.32      257.69     65.51 o 
 -22   4   9     1991.53     1978.10    211.04 o 
 -20   4   9         .03      -12.84     37.58 o 
 -18   4   9     2841.01     3086.86    156.82 o 
 -16   4   9     2551.96     2486.73    159.39 o 
 -14   4   9       22.23       19.57     38.66 o 
 -12   4   9     1003.07     1119.08     79.21 o 
 -10   4   9    13211.16    13477.41    353.11 o 
  -8   4   9     3352.65     3310.92    111.07 o 
  -6   4   9        4.59        -.24     12.72 o 
  -4   4   9      980.19      963.21     71.91 o 
  -2   4   9     3130.08     2943.36     95.14 o 
   0   4   9     1070.00     1105.80     53.72 o 
   2   4   9    21751.65    21898.73    481.41 o 
   4   4   9     2552.02     2940.14     99.26 o 
   6   4   9     1048.82     1124.20     58.90 o 
   8   4   9      239.40      310.53     32.96 o 
  10   4   9      304.45      272.49     37.70 o 
  12   4   9      182.77      206.79     41.35 o 
  14   4   9     1001.16     1045.58    103.42 o 
  16   4   9     1086.74     1038.27    112.88 o 
  18   4   9      565.83      722.77    102.04 o 
  20   4   9       40.66       25.57     60.87 o 
 -27   5   9       97.17       25.26     70.29 o 
 -25   5   9      189.51      149.85     64.37 o 
 -23   5   9      254.15      135.87     68.79 o 
 -21   5   9      770.25      797.51     93.61 o 
 -19   5   9     1047.52     1064.17    129.38 o 
 -17   5   9     2003.13     2156.68    138.07 o 
 -15   5   9      858.81      866.10     79.03 o 
 -13   5   9         .33       15.14     30.34 o 
 -11   5   9      742.54      899.47     71.11 o 
  -9   5   9       91.93       97.50     24.99 o 
  -7   5   9     1216.14     1316.31     65.05 o 
  -5   5   9      369.51      485.24     37.58 o 
  -3   5   9     5028.48     4726.40    134.47 o 
  -1   5   9     2779.56     2860.93     96.00 o 
   1   5   9     7242.41     6932.26    181.24 o 
   3   5   9        5.66       -6.18     16.32 o 
   5   5   9     1001.46     1051.88     60.22 o 
   7   5   9      228.44      267.32     31.06 o 
   9   5   9      176.25      153.86     28.92 o 
  11   5   9      798.99      875.59     75.65 o 
  13   5   9       48.19       78.19     38.81 o 
  15   5   9        9.07      -35.66     35.66 o 
  17   5   9      152.97      173.87     78.63 o 
  19   5   9       86.53      118.29     63.43 o 
  21   5   9      575.44      668.77    109.60 o 
 -26   6   9      601.69      557.15     95.79 o 
 -24   6   9      127.82      186.77     66.47 o 
 -22   6   9     1239.61     1462.78    125.43 o 
 -20   6   9         .63      -30.37     37.20 o 
 -18   6   9      570.51      502.52     61.99 o 
 -16   6   9       90.90       17.05     35.10 o 
 -14   6   9      424.07      350.21     53.37 o 
 -12   6   9     1951.81     1816.61    105.00 o 
 -10   6   9      519.33      581.58     54.52 o 
  -8   6   9     2110.39     2086.10     84.16 o 
  -6   6   9      288.08      269.00     30.38 o 
  -4   6   9       46.08       83.60     19.01 o 
  -2   6   9     1552.45     1702.53    120.12 o 
   2   6   9     1372.70     1443.33     68.87 o 
   4   6   9      317.88      314.00     34.38 o 
   6   6   9      265.36      439.71     38.35 o 
   8   6   9      306.57      303.49     44.09 o 
  10   6   9      573.09      533.34     61.06 o 
  12   6   9     1988.02     2359.27    173.69 o 
  14   6   9        5.68       -1.11     68.14 o 
  16   6   9      212.53      207.69     65.45 o 
  18   6   9      307.31      233.65     71.05 o 
  20   6   9      118.37      128.81     77.07 o 
 -25   7   9       66.78        6.79     59.34 o 
 -23   7   9      204.30       75.82     81.35 o 
 -21   7   9        2.99      -33.62     44.22 o 
 -19   7   9     1907.96     1630.12    113.01 o 
 -17   7   9       15.22       31.54     38.99 o 
 -15   7   9      567.74      480.55     62.66 o 
 -13   7   9      331.54      414.75     55.93 o 
 -11   7   9       11.39       -7.17     29.17 o 
  -9   7   9         .57      -26.27     26.27 o 
  -7   7   9     1145.61     1242.40     65.10 o 
  -5   7   9      485.31      603.36     44.52 o 
  -3   7   9       69.93       43.07     28.00 o 
  -1   7   9     4128.47     4284.71    131.86 o 
   1   7   9     1196.56     1352.75     68.79 o 
   3   7   9      602.10      586.84     45.20 o 
   5   7   9      127.87      149.88     35.38 o 
   7   7   9       70.16       54.07     39.39 o 
   9   7   9       21.32       14.60     33.38 o 
  11   7   9       80.99       93.91     41.10 o 
  13   7   9        8.42      -30.94     37.84 o 
  15   7   9         .02       18.13     48.42 o 
  17   7   9       19.55       99.71     60.87 o 
  19   7   9       22.24      -63.38     75.10 o 
 -24   8   9       81.08      -75.62     77.04 o 
 -22   8   9        9.46      -59.40     59.40 o 
 -20   8   9      575.63      408.02     85.54 o 
 -18   8   9       29.08       21.99     44.25 o 
 -16   8   9     1407.38     1278.80    106.42 o 
 -14   8   9     1556.12     1452.75    114.27 o 
 -12   8   9       95.06      150.01     45.56 o 
 -10   8   9     3385.83     3215.56    181.54 o 
  -8   8   9        4.50      -27.25     27.25 o 
  -6   8   9     3517.92     3445.98    153.64 o 
  -4   8   9      546.74      511.73     48.06 o 
  -2   8   9     1770.39     1969.74     86.19 o 
   0   8   9      400.80      388.87     48.82 o 
   2   8   9      168.46      152.84     29.77 o 
   4   8   9       23.38      -11.07     27.67 o 
   6   8   9     1903.06     2021.89    109.89 o 
   8   8   9     1158.29     1286.71     89.69 o 
  10   8   9      251.84      230.25     52.39 o 
  12   8   9     1384.72     1735.98    123.42 o 
  14   8   9      482.97      623.84     86.10 o 
  16   8   9       22.92        8.93     70.65 o 
  18   8   9       52.97       33.96     77.29 o 
 -23   9   9       42.56      115.73     71.52 o 
 -21   9   9        4.01      -47.48     55.03 o 
 -19   9   9       18.13       13.82     50.52 o 
 -17   9   9       51.67       80.74     51.47 o 
 -15   9   9      181.71       94.77     46.63 o 
 -13   9   9       62.25       59.95     45.18 o 
 -11   9   9      381.26      441.84     69.03 o 
  -9   9   9     1930.16     2074.75    130.27 o 
  -7   9   9      141.72      149.26     38.84 o 
  -5   9   9     1308.81     1514.63    102.46 o 
  -3   9   9     1445.56     1554.28     89.74 o 
  -1   9   9      848.49      926.89     67.78 o 
   1   9   9      627.92      459.00     50.61 o 
   3   9   9      399.87      713.35     84.58 o 
   5   9   9     2023.11     2086.82    129.09 o 
   7   9   9      159.17      148.61     48.42 o 
   9   9   9      332.07      428.95     71.21 o 
  11   9   9     1840.16     1708.72    139.39 o 
  13   9   9       71.64       -3.28     49.60 o 
  15   9   9      313.79      184.53    115.43 o 
  17   9   9      172.91       65.98     85.87 o 
 -20  10   9      261.89       97.48     88.24 o 
 -18  10   9       11.97      -50.05     50.05 o 
 -16  10   9       89.27       62.45     56.92 o 
 -14  10   9     1175.35     1128.72    118.52 o 
 -12  10   9       22.67        8.06     43.85 o 
 -10  10   9     5076.97     5243.83    423.47 o 
  -8  10   9     1334.97     1342.80    120.53 o 
  -6  10   9       15.60       30.24     43.57 o 
  -4  10   9     1695.67     1411.37    122.16 o 
  -2  10   9       51.47      -22.04     36.73 o 
   0  10   9     1347.49     1461.76    121.41 o 
   2  10   9     1822.63     1453.52    132.37 o 
   4  10   9       19.60       54.67     41.71 o 
   6  10   9      860.06      838.01     97.45 o 
   8  10   9      296.35      273.05     75.94 o 
  10  10   9     1749.57     1948.40    174.63 o 
  12  10   9      106.56       84.98     73.88 o 
  14  10   9       86.72      116.77     72.23 o 
 -19  11   9      138.67      189.80     79.96 o 
 -17  11   9       88.14      294.94     76.03 o 
 -15  11   9      188.62      425.16     80.10 o 
 -13  11   9      178.28      104.62     57.08 o 
 -11  11   9       51.88      -21.13     47.48 o 
  -9  11   9      367.88      267.56    100.04 o 
  -7  11   9      107.68       52.64     44.16 o 
  -5  11   9        8.12       29.32     44.75 o 
  -3  11   9        2.29       61.68     54.51 o 
  -1  11   9      267.13      263.41     61.89 o 
   1  11   9         .24      -26.99     41.71 o 
   3  11   9      561.83      563.27     85.51 o 
   5  11   9       45.58       34.04     48.18 o 
   7  11   9      970.00     1083.40    129.94 o 
   9  11   9     1288.54     1278.94    142.23 o 
  11  11   9        5.23       33.73     64.30 o 
  13  11   9      546.81      829.95    126.29 o 
 -16  12   9      802.90      812.11    120.15 o 
 -14  12   9       49.49       50.87     52.97 o 
 -12  12   9      942.64     1172.32    125.41 o 
 -10  12   9     1025.15      902.40    107.91 o 
  -8  12   9      119.85       54.25     50.15 o 
  -6  12   9        9.44      -23.27     49.45 o 
  -4  12   9        6.55       86.52     60.92 o 
  -2  12   9       16.43       21.58     57.48 o 
   0  12   9       64.04       66.24     64.48 o 
   2  12   9      278.03      283.29     82.00 o 
   4  12   9      669.23      779.74    103.15 o 
   6  12   9      521.40      771.11    107.55 o 
   8  12   9      220.29      267.61     86.66 o 
  10  12   9       74.79      120.77     88.21 o 
 -13  13   9      122.45      188.10     73.97 o 
 -11  13   9       68.93       51.03     97.61 o 
  -9  13   9     2494.88     2912.25    230.68 o 
  -7  13   9      164.99      313.82     90.29 o 
  -5  13   9      273.67      208.78    127.87 o 
  -3  13   9      409.80      233.95     82.37 o 
  -1  13   9      112.68      174.05     74.16 o 
   1  13   9      324.55      203.40     76.95 o 
   3  13   9      418.13      453.58     93.16 o 
   5  13   9       40.17       76.34     66.34 o 
   7  13   9        3.99      -58.80     67.16 o 
  -8  14   9      341.46      432.71    203.44 o 
  -6  14   9       13.37       25.22     72.56 o 
  -4  14   9        2.85       72.04     71.73 o 
  -2  14   9      305.98      411.35    124.42 o 
   0  14   9      138.60      273.60     96.13 o 
 -28   0  10       11.28      -15.33    181.93 o 
 -26   0  10       11.48      -10.82     76.57 o 
 -24   0  10     1260.58     1313.01    247.29 o 
 -22   0  10       59.04      116.65     71.49 o 
 -20   0  10     1362.91     1492.47    204.78 o 
 -18   0  10     3510.86     3652.51    258.39 o 
 -16   0  10       52.20       24.68     30.16 o 
 -14   0  10      565.98      500.47     79.15 o 
 -12   0  10         .11       49.52     26.77 o 
 -10   0  10     2116.19     2263.06    133.11 o 
  -8   0  10     3260.70     3325.40    154.66 o 
  -6   0  10    15722.04    16228.56    524.55 o 
  -4   0  10     8088.41     8422.55    292.17 o 
  -2   0  10     7670.87     7930.65    302.43 o 
   0   0  10     2429.04     2410.54    153.64 o 
   2   0  10      596.64      475.10     48.62 o 
   4   0  10     1891.76     1717.90    105.23 o 
   6   0  10     5539.02     5176.31    214.46 o 
   8   0  10     2390.88     2456.99    169.87 o 
  10   0  10    10200.64    10134.04    368.91 o 
  12   0  10     4607.44     4260.94    622.47 o 
  14   0  10      177.98      223.08     87.71 o 
  16   0  10      325.76      282.71     77.46 o 
  18   0  10       17.11      -55.75     71.83 o 
  20   0  10       83.54       28.36     99.83 o 
  22   0  10         .82      109.05    109.24 o 
 -29   1  10       61.69      155.58     73.78 o 
 -27   1  10      159.61      201.63     78.99 o 
 -25   1  10      148.17      100.29     62.22 o 
 -23   1  10       12.59       81.22     49.20 o 
 -21   1  10       90.63      104.40     47.95 o 
 -19   1  10     4963.48     4617.27    211.21 o 
 -17   1  10      912.41      760.83     67.15 o 
 -15   1  10      117.66      102.98     33.31 o 
 -13   1  10      535.47      557.20     60.64 o 
 -11   1  10     1890.40     1962.22    138.28 o 
  -9   1  10    12058.81    12609.00    300.59 o 
  -7   1  10      263.28      221.06     37.10 o 
  -5   1  10     1750.67     1835.26     72.23 o 
  -3   1  10      137.39      203.71     29.46 o 
  -1   1  10     2364.63     2346.86     96.33 o 
   1   1  10      474.56      502.33     48.36 o 
   3   1  10     3878.75     3786.83    117.75 o 
   5   1  10     1166.71     1264.73     61.70 o 
   7   1  10     2789.22     2748.75    102.18 o 
   9   1  10     2075.34     1752.12     83.05 o 
  11   1  10       67.13       37.66     29.14 o 
  13   1  10     1063.39     1108.63    116.36 o 
  15   1  10     3149.69     3044.85    162.10 o 
  17   1  10     1290.82     1430.40    131.19 o 
  19   1  10     1249.41     1546.96    166.80 o 
  21   1  10      289.06      216.77     91.85 o 
 -28   2  10      352.54      374.15     93.33 o 
 -26   2  10      570.55      592.58    102.68 o 
 -24   2  10      209.68      124.99     62.56 o 
 -22   2  10      550.27      540.35     83.37 o 
 -20   2  10       74.37       18.74     42.51 o 
 -18   2  10     5414.55     5772.68    243.36 o 
 -16   2  10       12.71       20.31     31.94 o 
 -14   2  10     3857.26     3632.39    217.13 o 
 -12   2  10      183.71      126.68     42.16 o 
 -10   2  10     5436.73     5269.25    208.24 o 
  -8   2  10     4474.51     4560.21    135.93 o 
  -6   2  10     3041.33     3128.33    100.98 o 
  -4   2  10     4180.40     4327.58    123.19 o 
  -2   2  10      167.69      251.30     28.77 o 
   0   2  10      804.97      966.52     58.60 o 
   2   2  10        7.93       56.15     23.41 o 
   4   2  10     3762.28     3919.95    121.35 o 
   6   2  10     3407.12     3518.86    117.46 o 
   8   2  10       18.48       43.22     19.97 o 
  10   2  10       61.45       61.39     24.92 o 
  12   2  10     1270.58     1234.36     89.09 o 
  14   2  10     3412.64     3630.38    199.72 o 
  16   2  10        5.27      -31.18     44.23 o 
  18   2  10      685.66      685.33     94.21 o 
  20   2  10      144.79      220.38     78.73 o 
 -27   3  10       14.86       24.98     58.34 o 
 -25   3  10      483.37      341.10     85.33 o 
 -23   3  10      584.82      574.28    127.33 o 
 -21   3  10      103.09       52.45     40.63 o 
 -19   3  10      384.18      339.45     52.71 o 
 -17   3  10        1.02      -35.07     35.87 o 
 -15   3  10     2623.47     2540.15    145.57 o 
 -13   3  10      417.55      489.95     57.91 o 
 -11   3  10      783.45      810.77     69.57 o 
  -9   3  10      766.37      670.35     48.57 o 
  -7   3  10       42.32       52.21     24.43 o 
  -5   3  10     2086.98     1944.40     74.41 o 
  -3   3  10       23.92       -3.71     14.03 o 
  -1   3  10     1903.68     1898.13     85.12 o 
   1   3  10     3830.77     3693.60    129.27 o 
   3   3  10      168.01      177.13     27.01 o 
   5   3  10     1731.36     1866.61     75.31 o 
   7   3  10      485.04      517.53     40.82 o 
   9   3  10      159.97      201.42     30.20 o 
  11   3  10       13.33       -8.61     29.68 o 
  13   3  10       53.12       44.03     38.76 o 
  15   3  10      275.90      282.71     73.17 o 
  17   3  10      262.97      333.10     90.25 o 
  19   3  10        2.24      -52.63     57.76 o 
  21   3  10      254.50      287.70     75.00 o 
 -28   4  10       31.78       -2.93     66.65 o 
 -26   4  10      367.09      456.00    102.81 o 
 -24   4  10     1025.53     1084.20    119.76 o 
 -22   4  10       82.62      -24.62     40.56 o 
 -20   4  10      964.69      999.69     97.40 o 
 -18   4  10     1309.76     1152.57     94.09 o 
 -16   4  10      192.23      230.21     47.96 o 
 -14   4  10     2921.46     2828.74    144.15 o 
 -12   4  10     5587.24     5633.72    243.98 o 
 -10   4  10      989.94      969.59     71.33 o 
  -8   4  10     1205.15     1276.97     80.04 o 
  -6   4  10      223.99      287.83     31.92 o 
  -4   4  10     1726.34     1845.01     84.46 o 
  -2   4  10     3572.02     3791.75    128.81 o 
   0   4  10      992.21     1091.57     65.43 o 
   2   4  10     7566.18     7701.57    218.01 o 
   4   4  10      219.22      250.38     25.56 o 
   6   4  10      216.79      158.67     31.45 o 
   8   4  10      159.86      252.35     37.42 o 
  10   4  10      356.76      392.68     70.44 o 
  12   4  10     3344.69     3643.70    167.70 o 
  14   4  10      207.90      215.25     56.48 o 
  16   4  10      347.31      297.94     69.97 o 
  18   4  10       67.08      128.22     55.89 o 
  20   4  10       73.38       77.61     66.80 o 
 -27   5  10       36.86      -60.83     60.83 o 
 -25   5  10      216.55      207.08     84.05 o 
 -23   5  10         .05        1.90     48.78 o 
 -21   5  10     2733.19     2754.02    170.55 o 
 -19   5  10     1602.66     1486.20    110.93 o 
 -17   5  10      244.58      186.34     60.56 o 
 -15   5  10      856.18     1069.83    119.68 o 
 -13   5  10     1665.55     1578.57    113.78 o 
 -11   5  10     2415.26     2427.50    123.98 o 
  -9   5  10      603.36      628.36     56.41 o 
  -7   5  10      461.95      478.23     38.28 o 
  -5   5  10     3257.46     3577.00    115.27 o 
  -3   5  10       16.77       18.38     15.08 o 
  -1   5  10       67.73       88.86     21.07 o 
   1   5  10     1786.32     1812.87     74.48 o 
   3   5  10      381.74      331.96     37.40 o 
   5   5  10      502.82      584.90     52.56 o 
   7   5  10      228.87      155.44     34.43 o 
   9   5  10     1555.77     1665.75    105.46 o 
  11   5  10      329.03      321.16     51.55 o 
  13   5  10      526.98      545.09     76.95 o 
  15   5  10     2888.74     2881.60    185.82 o 
  17   5  10      275.69      308.75     77.57 o 
  19   5  10      244.18      260.81     82.54 o 
 -26   6  10       81.79      -90.19    130.26 o 
 -24   6  10       57.23       16.03     53.35 o 
 -22   6  10     1196.27     1286.64    120.88 o 
 -20   6  10      905.60      925.13     88.69 o 
 -18   6  10      275.27      213.68     49.66 o 
 -16   6  10     1131.25     1060.73    129.03 o 
 -14   6  10       13.68       42.24     29.90 o 
 -12   6  10      457.32      475.81     54.76 o 
 -10   6  10         .90      -16.44     26.46 o 
  -8   6  10     2693.24     2511.99    113.73 o 
  -6   6  10      710.53      754.44     52.42 o 
  -4   6  10      364.48      340.51     38.73 o 
  -2   6  10       17.82       -3.02     18.00 o 
   0   6  10     2040.18     1918.61     95.29 o 
   2   6  10      597.73      611.74     50.66 o 
   4   6  10      176.94      151.66     29.37 o 
   6   6  10      376.23      337.21     54.81 o 
   8   6  10       20.57       10.41     27.31 o 
  10   6  10       15.14        -.76     30.53 o 
  12   6  10     1469.20     1312.08    101.21 o 
  14   6  10         .11      -13.17     43.70 o 
  16   6  10        2.26      -20.98     52.44 o 
  18   6  10      964.30     1095.42    134.43 o 
 -25   7  10       21.06       86.17     73.78 o 
 -23   7  10       46.29      163.66     62.08 o 
 -21   7  10      258.17      186.55     64.13 o 
 -19   7  10       85.30      133.15     46.63 o 
 -17   7  10        2.48        -.72     37.94 o 
 -15   7  10      157.38      175.36     44.88 o 
 -13   7  10      228.65      188.48     45.54 o 
 -11   7  10     3478.48     3171.86    152.72 o 
  -9   7  10     8350.05     7767.05    268.94 o 
  -7   7  10     1864.64     1663.22     93.15 o 
  -5   7  10     4001.21     4217.61    135.46 o 
  -3   7  10       10.81      -12.13     16.39 o 
  -1   7  10      835.13      881.94     55.42 o 
   1   7  10      139.19       81.74     47.29 o 
   3   7  10     1721.54     1673.06     93.87 o 
   5   7  10       91.84      102.81     33.54 o 
   7   7  10     2804.18     2841.19    133.34 o 
   9   7  10      664.73      785.21     80.37 o 
  11   7  10       41.50       21.57     35.92 o 
  13   7  10      368.85      404.00     64.57 o 
  15   7  10       76.92       28.83     51.30 o 
  17   7  10      101.42      224.57     69.19 o 
 -24   8  10       82.86       91.03     58.17 o 
 -22   8  10      188.91      344.38     79.57 o 
 -20   8  10      854.88      940.83    114.57 o 
 -18   8  10        5.25      -28.79     79.83 o 
 -16   8  10      351.18      210.83     55.69 o 
 -14   8  10      383.15      506.17     80.94 o 
 -12   8  10       89.03      164.66     49.07 o 
 -10   8  10       34.64       20.93     36.70 o 
  -8   8  10     5898.08     6125.87    230.57 o 
  -6   8  10     1007.57     1100.16    130.56 o 
  -4   8  10     4213.44     4230.47    156.18 o 
  -2   8  10     1308.05     1332.89     71.55 o 
   0   8  10       15.94       16.61     21.74 o 
   2   8  10      932.11      906.30     66.96 o 
   4   8  10      299.15      224.28     44.67 o 
   6   8  10      431.89      311.32     47.36 o 
   8   8  10       67.30       47.38     39.99 o 
  10   8  10     1092.51     1134.54     96.72 o 
  12   8  10      327.80      418.00     65.13 o 
  14   8  10        1.46      -12.90     58.09 o 
  16   8  10      166.35      191.28     83.64 o 
 -23   9  10       27.29      102.71     89.22 o 
 -21   9  10      730.87      602.14     96.01 o 
 -19   9  10       46.41       79.43     87.19 o 
 -17   9  10       59.40       84.42     48.92 o 
 -15   9  10      123.30      135.30     54.13 o 
 -13   9  10         .33       26.36     44.36 o 
 -11   9  10        1.91      -12.57     36.64 o 
  -9   9  10       23.82       12.17     33.98 o 
  -7   9  10     2244.19     2172.10    128.43 o 
  -5   9  10     1426.45     1435.92    100.98 o 
  -3   9  10       55.41       20.64     28.17 o 
  -1   9  10      775.65      891.95     76.60 o 
   1   9  10     1696.67     1906.88    113.93 o 
   3   9  10      861.99      896.65    111.74 o 
   5   9  10      491.48      550.28     88.41 o 
   7   9  10     1303.57     1212.07    120.52 o 
   9   9  10      835.74      902.71     99.08 o 
  11   9  10      815.99      668.27    105.68 o 
  13   9  10      175.87      125.37     59.68 o 
  15   9  10      455.63      391.69    106.48 o 
 -20  10  10      109.02      215.62     75.47 o 
 -18  10  10       69.45       74.07     55.52 o 
 -16  10  10       22.42       36.74     49.14 o 
 -14  10  10       62.99       49.35     50.00 o 
 -12  10  10      322.39      239.99     57.54 o 
 -10  10  10        6.86       26.26     42.47 o 
  -8  10  10      179.17      225.60     60.10 o 
  -6  10  10      916.16      790.57     93.81 o 
  -4  10  10      682.61      684.54    101.72 o 
  -2  10  10      342.21      304.95     61.79 o 
   0  10  10      843.15      908.23     97.00 o 
   2  10  10       35.54       15.60     67.91 o 
   4  10  10       29.84       57.71     53.46 o 
   6  10  10     1129.66     1173.55    116.40 o 
   8  10  10       14.38      -18.58     50.67 o 
  10  10  10      292.60      316.70     79.14 o 
  12  10  10       60.42      224.87     74.11 o 
  14  10  10      185.29      277.85     87.09 o 
 -19  11  10      549.50      648.73    118.29 o 
 -17  11  10      986.73      879.19    109.98 o 
 -15  11  10       17.04       33.55     53.21 o 
 -13  11  10       75.81       68.79     53.78 o 
 -11  11  10         .84       35.31     48.80 o 
  -9  11  10      122.06      157.46     58.75 o 
  -7  11  10      111.56      111.09     61.21 o 
  -5  11  10      124.30        2.30     54.16 o 
  -3  11  10      540.15      507.77     97.02 o 
  -1  11  10       94.58      105.00     62.25 o 
   1  11  10      178.18      185.76     58.35 o 
   3  11  10       31.21       26.97     55.72 o 
   5  11  10      247.75      159.77     64.11 o 
   7  11  10      111.62      197.56     68.91 o 
   9  11  10       38.02       47.71     63.99 o 
  11  11  10      830.43     1195.68    145.10 o 
 -16  12  10       14.71      -46.50     62.42 o 
 -14  12  10      182.07       11.76     54.96 o 
 -12  12  10       14.31      -60.46     60.46 o 
 -10  12  10     2368.43     2388.62    233.26 o 
  -8  12  10       58.88       47.34     60.89 o 
  -6  12  10         .78       42.39     55.97 o 
  -4  12  10        2.86      -12.01     58.20 o 
  -2  12  10     1235.24     1147.69    142.99 o 
   0  12  10       34.82       11.20     52.79 o 
   2  12  10      799.11      936.37    165.02 o 
   4  12  10      411.74      447.59     86.67 o 
   6  12  10         .25       44.62     64.36 o 
   8  12  10      176.08      104.19     78.74 o 
 -13  13  10      291.26      244.83    109.51 o 
 -11  13  10       36.19       -4.61     69.82 o 
  -9  13  10       24.33         .45     82.71 o 
  -7  13  10      709.48      638.75    117.89 o 
  -5  13  10      230.27      177.80     70.74 o 
  -3  13  10       19.99      -62.62     62.62 o 
  -1  13  10       36.45      -57.30     57.30 o 
   1  13  10        8.35       41.81     73.95 o 
   3  13  10       61.63      -17.34     66.44 o 
   5  13  10        1.51        2.29     67.58 o 
 -29   1  11      433.06      549.49    141.99 o 
 -27   1  11        1.95       20.86     63.64 o 
 -25   1  11      129.97      150.08     63.55 o 
 -23   1  11       62.30       80.60     50.28 o 
 -21   1  11      213.72      173.59     53.90 o 
 -19   1  11    11871.33    11600.42    379.84 o 
 -17   1  11      505.74      431.07     59.43 o 
 -15   1  11      166.50      174.71     36.46 o 
 -13   1  11      478.08      505.52     65.63 o 
 -11   1  11      415.53      479.27     49.02 o 
  -9   1  11     3904.05     3620.16    120.05 o 
  -7   1  11     6223.48     6827.01    181.70 o 
  -5   1  11      381.17      477.08     43.71 o 
  -3   1  11     1825.11     2114.47     89.78 o 
  -1   1  11     1305.67     1518.93     75.57 o 
   1   1  11      117.56      143.94     25.97 o 
   3   1  11     1560.22     1677.18     68.39 o 
   5   1  11      206.38      212.65     26.56 o 
   7   1  11     3369.11     3174.29    114.85 o 
   9   1  11     2838.75     2814.11    120.23 o 
  11   1  11     2115.84     2161.43    138.74 o 
  13   1  11      450.64      508.42     74.29 o 
  15   1  11       65.20       -1.99     50.66 o 
  17   1  11        5.00       28.81     56.46 o 
  19   1  11       51.35      -40.73     61.71 o 
  21   1  11      504.14      516.22    119.48 o 
 -28   2  11      428.14      466.73    102.14 o 
 -26   2  11      228.11      264.51     79.22 o 
 -24   2  11         .20       17.85     47.67 o 
 -22   2  11      599.74      509.13     75.33 o 
 -20   2  11     1736.25     1826.80    131.51 o 
 -18   2  11     4140.75     4169.30    215.85 o 
 -16   2  11      419.03      405.27     55.63 o 
 -14   2  11       14.89       37.00     23.48 o 
 -12   2  11      101.29      112.84     25.33 o 
 -10   2  11      131.36      188.00     26.52 o 
  -8   2  11     1173.97     1463.98     85.09 o 
  -6   2  11      926.81     1036.17     71.81 o 
  -4   2  11      645.65      483.48     40.98 o 
  -2   2  11     1231.93     1297.85     70.73 o 
   0   2  11        3.35      -14.01     14.01 o 
   2   2  11     6966.95     7030.12    205.62 o 
   4   2  11       16.78       49.01     20.64 o 
   6   2  11       63.29      110.42     35.80 o 
   8   2  11      113.26       85.53     31.31 o 
  10   2  11     1041.14     1076.62     82.92 o 
  12   2  11     5446.56     4952.22    227.94 o 
  14   2  11     1391.17     1425.39    160.07 o 
  16   2  11       14.60       -2.05     57.76 o 
  18   2  11      513.19      430.95     99.07 o 
  20   2  11       34.30        2.39     68.88 o 
 -27   3  11      128.92       57.24     68.29 o 
 -25   3  11      446.81      328.00     85.35 o 
 -23   3  11      460.65      468.22     85.67 o 
 -21   3  11     3373.40     3162.75    195.94 o 
 -19   3  11     8412.72     7738.53    260.07 o 
 -17   3  11     6983.95     6843.54    238.57 o 
 -15   3  11      430.92      355.47     50.17 o 
 -13   3  11      309.23      320.46     45.64 o 
 -11   3  11      211.80      198.10     39.24 o 
  -9   3  11       47.76       57.41     19.79 o 
  -7   3  11     4702.58     4576.87    137.80 o 
  -5   3  11      637.98      628.71     41.99 o 
  -3   3  11     1849.82     1830.05     87.18 o 
  -1   3  11     4289.74     4686.50    152.63 o 
   1   3  11    13387.80    13767.22    351.66 o 
   3   3  11     7925.73     7834.27    227.73 o 
   5   3  11      584.66      610.58     51.70 o 
   7   3  11      335.84      340.52     41.25 o 
   9   3  11      967.72      861.53     93.90 o 
  11   3  11     4221.42     4085.24    190.68 o 
  13   3  11     3831.49     3443.63    196.08 o 
  15   3  11     1229.61     1204.16    117.35 o 
  17   3  11        5.25       -9.88     56.70 o 
  19   3  11      306.36      354.25     93.06 o 
 -26   4  11      122.55      139.11    104.79 o 
 -24   4  11      736.12      805.11    111.76 o 
 -22   4  11      997.96     1047.10     98.10 o 
 -20   4  11      371.64      234.68     54.68 o 
 -18   4  11      405.52      415.40     79.17 o 
 -16   4  11      909.10      781.37     93.44 o 
 -14   4  11       79.39       54.61     36.63 o 
 -12   4  11     1550.78     1504.36     96.43 o 
 -10   4  11       86.36       84.42     26.80 o 
  -8   4  11       84.44       51.17     22.01 o 
  -6   4  11     3878.22     3805.03    122.66 o 
  -4   4  11      692.85      713.91     53.04 o 
  -2   4  11      969.85     1087.87     66.57 o 
   0   4  11     3100.77     3204.66    145.04 o 
   2   4  11         .71       22.42     17.06 o 
   4   4  11      270.05      259.55     36.31 o 
   6   4  11      388.83      450.70     48.20 o 
   8   4  11     1288.41     1368.44     86.86 o 
  10   4  11     1167.17     1169.50    101.03 o 
  12   4  11       47.19      -10.63     35.72 o 
  14   4  11      582.55      347.63     68.58 o 
  16   4  11      420.06      449.69     79.85 o 
  18   4  11       88.40       59.20     61.33 o 
  20   4  11        2.69       34.99    102.65 o 
 -27   5  11      179.54       89.42     66.23 o 
 -25   5  11        2.99        5.39     56.57 o 
 -23   5  11        6.32       14.76     43.57 o 
 -21   5  11      869.16      797.31     86.47 o 
 -19   5  11      210.44      196.71     51.66 o 
 -17   5  11      501.33      448.48     80.67 o 
 -15   5  11      704.96      839.91     85.12 o 
 -13   5  11     2129.31     2157.11    132.06 o 
 -11   5  11      397.29      433.49     56.54 o 
  -9   5  11     6600.09     6761.89    215.12 o 
  -7   5  11      415.05      441.57     49.05 o 
  -5   5  11       87.19      132.10     28.20 o 
  -3   5  11      682.95      801.95     55.48 o 
  -1   5  11      796.24      748.34     56.79 o 
   1   5  11      194.68      145.07     28.30 o 
   3   5  11      775.75      835.02     75.93 o 
   5   5  11      250.44      202.04     36.24 o 
   7   5  11     1525.10     1547.36     97.60 o 
   9   5  11      385.78      366.35     53.72 o 
  11   5  11       53.21       52.83     38.08 o 
  13   5  11      115.56      158.86     53.02 o 
  15   5  11      838.49      665.76     97.64 o 
  17   5  11         .20      -55.97     55.97 o 
  19   5  11      207.71      153.58     76.12 o 
 -26   6  11       93.77      103.10     76.61 o 
 -24   6  11      695.09      949.09    108.22 o 
 -22   6  11        2.65      -29.21     45.42 o 
 -20   6  11      141.94       57.80     41.98 o 
 -18   6  11       77.61       57.53     37.98 o 
 -16   6  11        6.65       36.03     35.78 o 
 -14   6  11        8.96        -.64     33.36 o 
 -12   6  11     1992.64     1904.99    117.35 o 
 -10   6  11      268.82      262.52     54.32 o 
  -8   6  11      944.65      969.03     69.85 o 
  -6   6  11      539.06      555.39     44.12 o 
  -4   6  11       26.32       35.77     17.93 o 
  -2   6  11        1.56      -15.64     15.64 o 
   0   6  11      350.86      266.41     42.39 o 
   2   6  11        4.90        9.30     26.16 o 
   4   6  11      369.72      372.57     45.15 o 
   6   6  11      444.75      408.31     50.19 o 
   8   6  11       20.08       11.50     30.50 o 
  10   6  11      392.43      421.26     59.21 o 
  12   6  11      150.45      181.93     47.68 o 
  14   6  11      627.39      636.96     89.86 o 
  16   6  11      328.75      351.76     79.40 o 
  18   6  11      198.30      214.34     75.37 o 
 -25   7  11       51.78       40.17     51.91 o 
 -23   7  11      611.65      735.09    103.87 o 
 -21   7  11     1010.79     1129.88    123.12 o 
 -19   7  11      518.55      404.37    111.04 o 
 -17   7  11      775.75      644.70     75.80 o 
 -15   7  11     1105.37      990.40     86.92 o 
 -13   7  11      658.99      541.65     63.51 o 
 -11   7  11     4398.06     4405.62    183.00 o 
  -9   7  11       96.58       99.87     33.66 o 
  -7   7  11     3335.58     3152.28    131.32 o 
  -5   7  11      424.40      480.64     42.50 o 
  -3   7  11     3545.53     3524.77    133.83 o 
  -1   7  11     1427.50     1425.79     81.08 o 
   1   7  11     3135.37     3435.12    138.20 o 
   3   7  11      612.85      677.60     59.53 o 
   5   7  11      231.12      303.57     45.10 o 
   7   7  11      537.63      542.23     79.69 o 
   9   7  11      276.91      223.19     49.61 o 
  11   7  11       27.26       -4.51     48.78 o 
  13   7  11       23.56      -58.46     62.55 o 
  15   7  11      425.46      376.99    119.01 o 
  17   7  11       78.06       87.74     74.64 o 
 -24   8  11      174.53       67.64     70.06 o 
 -22   8  11      480.03      260.16     80.15 o 
 -20   8  11      319.39      377.08     80.90 o 
 -18   8  11      165.34      117.78     49.87 o 
 -16   8  11     1521.37     1480.90    119.70 o 
 -14   8  11     1087.32     1122.96    100.79 o 
 -12   8  11     1095.69     1102.78     97.41 o 
 -10   8  11      213.16      220.74     49.99 o 
  -8   8  11      957.46      893.79     80.37 o 
  -6   8  11      459.45      497.53     55.53 o 
  -4   8  11      675.09      667.29     54.10 o 
  -2   8  11        7.87        1.04     29.81 o 
   0   8  11     2478.00     2456.31    151.77 o 
   2   8  11      121.22      169.17     34.87 o 
   4   8  11       50.12        8.42     28.25 o 
   6   8  11         .50      -29.81     29.81 o 
   8   8  11      105.58       58.68     39.39 o 
  10   8  11      288.95      275.20     56.34 o 
  12   8  11       51.04       35.68     43.92 o 
  14   8  11       74.92       41.83     70.28 o 
  16   8  11      404.25      342.53     93.49 o 
 -21   9  11      532.32      843.85    115.89 o 
 -19   9  11      115.26       15.94     49.44 o 
 -17   9  11      530.85      527.97     80.54 o 
 -15   9  11      258.37      245.33     59.64 o 
 -13   9  11     1091.10      976.67     95.00 o 
 -11   9  11     1839.29     1749.66    125.04 o 
  -9   9  11      717.04      740.14     80.16 o 
  -7   9  11      303.82      307.03     60.30 o 
  -5   9  11        7.05       45.24     38.31 o 
  -3   9  11     1239.80     1319.61     92.32 o 
  -1   9  11      181.59      211.64     45.12 o 
   1   9  11     5309.61     5509.57    215.98 o 
   3   9  11     1392.00     1769.68    176.64 o 
   5   9  11      133.41       -9.16     50.62 o 
   7   9  11      741.38      941.07    100.20 o 
   9   9  11       15.19      -44.23     44.23 o 
  11   9  11       31.79        -.48     52.54 o 
  13   9  11      518.24      525.70    128.13 o 
 -20  10  11       19.80      223.53     75.71 o 
 -18  10  11      649.55      916.94    103.50 o 
 -16  10  11        5.67       14.39     46.59 o 
 -14  10  11      124.88      172.86     58.48 o 
 -12  10  11     2945.08     2680.73    162.29 o 
 -10  10  11      288.87      317.08     66.20 o 
  -8  10  11      985.25     1088.46    126.88 o 
  -6  10  11      540.45      573.52     96.12 o 
  -4  10  11     1314.28     1407.83    149.12 o 
  -2  10  11      988.16      884.80    123.30 o 
   0  10  11       52.22       26.42     45.11 o 
   2  10  11       84.43       80.87     50.24 o 
   4  10  11      634.41      519.53     83.87 o 
   6  10  11      607.92      556.63     83.97 o 
   8  10  11       45.29       19.07     51.10 o 
  10  10  11         .03       65.01     64.89 o 
  12  10  11      255.66      300.25     90.56 o 
 -17  11  11        3.13       66.63     60.43 o 
 -15  11  11      433.31      482.07     85.44 o 
 -13  11  11       37.57        4.59     55.73 o 
 -11  11  11      667.60      980.70    142.37 o 
  -9  11  11        3.00        2.72     49.93 o 
  -7  11  11         .94        2.79     53.00 o 
  -5  11  11        1.24       42.68     55.67 o 
  -3  11  11        2.51      -49.11     49.11 o 
  -1  11  11        1.30      -52.94     52.94 o 
   1  11  11      131.38      109.17     55.24 o 
   3  11  11      106.88       19.29     52.12 o 
   5  11  11       78.79      129.41     58.35 o 
   7  11  11      283.03      192.13     71.06 o 
   9  11  11      147.60      211.05     81.40 o 
 -14  12  11       69.43      -28.61     64.81 o 
 -12  12  11     1212.06     1039.36    138.85 o 
 -10  12  11      592.58      656.79    112.94 o 
  -8  12  11      307.57      238.86    116.32 o 
  -6  12  11      213.40      162.29     72.36 o 
  -4  12  11      139.88       53.10     76.09 o 
  -2  12  11        9.67      -17.16     60.54 o 
   0  12  11       18.36       -3.34     58.67 o 
   2  12  11       96.04      105.70    108.55 o 
   4  12  11       21.11       42.88     60.00 o 
   6  12  11      141.83      167.81     80.00 o 
 -11  13  11     1059.47     1235.08    153.04 o 
  -9  13  11       42.67      -66.81     66.81 o 
  -7  13  11        2.47       40.95     64.52 o 
  -5  13  11        2.60      -27.52     73.63 o 
  -3  13  11       84.34      101.10     71.03 o 
  -1  13  11       21.81       55.26     76.61 o 
   1  13  11     1289.91     1228.65    163.26 o 
   3  13  11       19.48      -29.65     77.36 o 
 -28   0  12     3325.20     3324.24    690.58 o 
 -26   0  12      184.24       71.74     86.00 o 
 -24   0  12      201.37      -11.45     67.42 o 
 -22   0  12      709.02      590.75    131.04 o 
 -20   0  12     3493.31     3350.12    340.09 o 
 -18   0  12     4345.45     5012.08    311.82 o 
 -16   0  12      510.81      435.26     87.55 o 
 -14   0  12     1158.21     1123.33     99.58 o 
 -12   0  12       22.10       54.00     38.34 o 
 -10   0  12     8043.35     8549.86    319.79 o 
  -8   0  12      200.93      311.06     52.98 o 
  -6   0  12     1006.97     1539.64     95.11 o 
  -4   0  12     4389.39     4477.37    186.13 o 
  -2   0  12      230.91      199.21     30.38 o 
   0   0  12     2050.65     1975.55    115.97 o 
   2   0  12      549.06      706.66     63.36 o 
   4   0  12      523.26      484.08     72.29 o 
   6   0  12      904.83     2363.03    334.38 o 
   8   0  12     4855.96     4415.75    260.78 o 
  10   0  12     1995.25     1896.70    210.20 o 
  12   0  12      238.78      543.60    114.46 o 
  14   0  12      135.66      118.71    178.05 o 
  16   0  12     1725.69     1438.65    217.66 o 
  18   0  12      235.77      246.18    127.69 o 
  20   0  12     1157.29     1161.35    221.14 o 
 -27   1  12      282.40      248.92     83.88 o 
 -25   1  12      184.43      138.02     62.87 o 
 -23   1  12      218.13      271.59     71.18 o 
 -21   1  12      227.80      213.02     57.23 o 
 -19   1  12      112.79       89.65     48.48 o 
 -17   1  12      275.59      335.56     56.58 o 
 -15   1  12       34.03       49.54     26.95 o 
 -13   1  12       52.61       90.60     26.23 o 
 -11   1  12     4029.42     4020.87    155.21 o 
  -9   1  12     3003.54     3140.93    110.47 o 
  -7   1  12      114.27      143.06     21.77 o 
  -5   1  12      627.99      789.72     54.32 o 
  -3   1  12      204.24      172.77     31.99 o 
  -1   1  12      414.45      398.88     38.72 o 
   1   1  12      755.67      850.64     77.52 o 
   3   1  12     3485.07     3359.88    130.62 o 
   5   1  12     4080.53     3875.73    155.11 o 
   7   1  12     1289.82     1394.60     85.47 o 
   9   1  12      864.14      913.27     85.38 o 
  11   1  12     2160.95     2093.46    158.93 o 
  13   1  12       69.37       44.55     48.24 o 
  15   1  12       20.93       24.01     57.14 o 
  17   1  12        5.54       11.60     57.79 o 
  19   1  12        1.03       96.12     76.28 o 
 -28   2  12       87.79      -62.85     62.85 o 
 -26   2  12      189.64      122.56     67.63 o 
 -24   2  12       90.86       83.04     58.46 o 
 -22   2  12     1972.41     2012.03    141.69 o 
 -20   2  12     5590.84     4967.02    226.31 o 
 -18   2  12      730.50      669.19     66.12 o 
 -16   2  12      377.36      463.11     53.05 o 
 -14   2  12      431.90      324.15     46.98 o 
 -12   2  12       60.23       92.89     28.05 o 
 -10   2  12      252.24      277.08     32.05 o 
  -8   2  12     1963.06     2039.58    114.98 o 
  -6   2  12     2787.90     2776.94     96.18 o 
  -4   2  12     1680.34     1857.83     90.29 o 
  -2   2  12      229.66      237.48     32.51 o 
   0   2  12       65.98       69.87     20.59 o 
   2   2  12      587.04      685.27     53.26 o 
   4   2  12      234.16      208.84     34.59 o 
   6   2  12     2408.65     2350.23    112.78 o 
   8   2  12      204.13      127.12     36.05 o 
  10   2  12     1309.15     1365.31     96.56 o 
  12   2  12     1982.09     1984.78    160.26 o 
  14   2  12      852.47      815.19    111.78 o 
  16   2  12      344.76      224.61     88.66 o 
  18   2  12      987.71      841.97    126.25 o 
 -27   3  12      129.16       44.60     85.49 o 
 -25   3  12      610.61      663.25    189.31 o 
 -23   3  12      265.28      318.44     74.13 o 
 -21   3  12     1736.88     1774.64    133.64 o 
 -19   3  12      156.25      263.78     50.12 o 
 -17   3  12       24.74      -21.43     31.67 o 
 -15   3  12     4209.22     4391.12    180.54 o 
 -13   3  12       23.03       49.63     27.33 o 
 -11   3  12     2823.95     2829.76    123.99 o 
  -9   3  12      324.63      384.97     37.53 o 
  -7   3  12     1620.43     1740.14     75.38 o 
  -5   3  12      443.56      502.93     59.16 o 
  -3   3  12      366.31      644.87     50.31 o 
  -1   3  12      443.23      530.12     47.23 o 
   1   3  12      165.96      139.01     32.62 o 
   3   3  12     1292.69     1529.33     85.58 o 
   5   3  12     1657.91     1624.22    114.08 o 
   7   3  12     1017.10      960.24     71.21 o 
   9   3  12      322.76      462.95     54.11 o 
  11   3  12     3476.03     3256.44    213.50 o 
  13   3  12       30.28       62.68     44.54 o 
  15   3  12      300.76      219.98     72.88 o 
  17   3  12      269.04      299.97     82.72 o 
  19   3  12      217.04      142.68     82.77 o 
 -26   4  12      708.54     1074.04    135.79 o 
 -24   4  12     1038.81     1008.05    116.06 o 
 -22   4  12     2131.63     1857.03    148.91 o 
 -20   4  12     1009.85     1056.11    120.69 o 
 -18   4  12     4245.65     4185.43    185.96 o 
 -16   4  12     2298.39     2196.13    158.18 o 
 -14   4  12     2157.71     2141.12    117.76 o 
 -12   4  12     1156.62     1161.11     92.87 o 
 -10   4  12      106.68       88.37     24.67 o 
  -8   4  12      754.94      711.36     48.67 o 
  -6   4  12       47.88       64.96     21.70 o 
  -4   4  12      389.14      436.19     43.53 o 
  -2   4  12     1959.55     1904.76     94.62 o 
   0   4  12     2054.17     2177.64    181.63 o 
   2   4  12     1009.12     1107.28     76.78 o 
   4   4  12     2450.28     2679.86    142.50 o 
   6   4  12         .56       25.02     23.81 o 
   8   4  12     2589.66     2483.13    131.95 o 
  10   4  12      407.27      437.71     59.64 o 
  12   4  12       70.94      104.08     45.37 o 
  14   4  12     1440.20     1562.45    143.84 o 
  16   4  12      952.80      637.42    110.39 o 
  18   4  12       20.98      -25.03     75.90 o 
 -25   5  12     1353.99     1507.93    146.24 o 
 -23   5  12       15.46      -33.59     53.10 o 
 -21   5  12      308.79      436.13     94.43 o 
 -19   5  12      752.98      764.00    103.00 o 
 -17   5  12         .21      -34.75     34.75 o 
 -15   5  12     3096.91     3314.46    162.68 o 
 -13   5  12     4114.44     4156.64    229.99 o 
 -11   5  12     1742.11     1734.61    102.73 o 
  -9   5  12       31.52       12.76     26.15 o 
  -7   5  12     3302.74     3342.36    119.42 o 
  -5   5  12     1316.43     1240.80     75.19 o 
  -3   5  12     1460.75     1511.48     93.18 o 
  -1   5  12      153.96      118.21     27.57 o 
   1   5  12     1475.90     1416.26     82.47 o 
   3   5  12     2305.36     2492.52    117.14 o 
   5   5  12      331.81      318.98     45.82 o 
   7   5  12       33.46       23.37     27.92 o 
   9   5  12      790.97      812.15     76.92 o 
  11   5  12     1733.18     1841.91    121.48 o 
  13   5  12       77.03      164.67     60.39 o 
  15   5  12        1.50      -31.48     47.15 o 
  17   5  12        8.02       14.74     61.16 o 
 -26   6  12       33.54      173.54     81.14 o 
 -24   6  12      195.43       96.49    111.36 o 
 -22   6  12      141.94       39.18     83.03 o 
 -20   6  12      428.00      401.80    100.19 o 
 -18   6  12      663.62      792.70     88.08 o 
 -16   6  12       11.04      -17.38     39.86 o 
 -14   6  12     2236.04     2283.61    162.64 o 
 -12   6  12     3206.54     2991.56    151.74 o 
 -10   6  12    13893.69    13553.59    390.43 o 
  -8   6  12     9259.81     9430.71    290.22 o 
  -6   6  12     2519.42     3241.64    164.59 o 
  -4   6  12     3466.10     3436.52    131.17 o 
  -2   6  12     3119.34     3413.65    131.78 o 
   0   6  12     3009.09     3719.99    142.85 o 
   2   6  12    11510.08    11940.49    327.05 o 
   4   6  12     1665.31     1813.32    103.96 o 
   6   6  12       17.52       38.40     30.40 o 
   8   6  12        5.30       12.65     33.25 o 
  10   6  12      238.46      317.35     54.31 o 
  12   6  12      146.40       89.44     45.55 o 
  14   6  12       80.63      166.92     65.63 o 
  16   6  12       87.48      181.75     70.93 o 
 -25   7  12     1235.67     1339.73    142.58 o 
 -23   7  12       50.57      -44.57     85.01 o 
 -21   7  12      137.48      186.74     66.70 o 
 -19   7  12        3.41       31.11     46.24 o 
 -17   7  12     1888.89     1813.23    122.39 o 
 -15   7  12      749.23      737.37     78.90 o 
 -13   7  12         .08      -31.98     31.98 o 
 -11   7  12       30.20       31.50     31.72 o 
  -9   7  12     2974.76     2953.21    145.05 o 
  -7   7  12       49.05       53.06     28.93 o 
  -5   7  12      705.85      790.24     80.96 o 
  -3   7  12      789.82      854.93     63.22 o 
  -1   7  12      265.60      235.67     37.96 o 
   1   7  12     4474.06     4533.35    192.89 o 
   3   7  12     3658.09     3427.01    197.68 o 
   5   7  12       63.35        3.18     28.43 o 
   7   7  12     1750.94     1856.24    120.23 o 
   9   7  12      167.96      105.44     43.75 o 
  11   7  12        2.40        5.50     40.68 o 
  13   7  12      877.51      968.99    110.75 o 
  15   7  12      481.70      524.05     93.85 o 
 -22   8  12      129.39      161.09     68.27 o 
 -20   8  12       13.64       23.71     47.47 o 
 -18   8  12       72.39       42.10     51.74 o 
 -16   8  12      352.65      337.11     64.65 o 
 -14   8  12     1608.74     1642.66    123.11 o 
 -12   8  12      611.01      813.34     86.47 o 
 -10   8  12      409.89      470.65     75.17 o 
  -8   8  12       52.13       55.39     38.45 o 
  -6   8  12       79.01       69.62     33.31 o 
  -4   8  12       68.80       51.70     26.49 o 
  -2   8  12     2056.56     2137.15    107.78 o 
   0   8  12      542.85      656.27     58.99 o 
   2   8  12     1106.21     1022.86     78.34 o 
   4   8  12      959.06     1034.99     81.70 o 
   6   8  12       34.92      102.90     36.88 o 
   8   8  12      529.41      677.55     77.42 o 
  10   8  12      788.98     1028.74     96.14 o 
  12   8  12        9.45       61.16     54.17 o 
  14   8  12      408.02      533.70    109.61 o 
 -21   9  12         .10       79.89     62.51 o 
 -19   9  12         .31      -46.16     65.06 o 
 -17   9  12      205.76      186.05     62.92 o 
 -15   9  12        4.98       63.06     49.25 o 
 -13   9  12         .03      -41.19     41.19 o 
 -11   9  12     1078.13      907.86    102.05 o 
  -9   9  12      938.52      806.90    163.77 o 
  -7   9  12      277.26      320.98     59.92 o 
  -5   9  12      626.80      808.96    108.80 o 
  -3   9  12       50.39       49.25     39.85 o 
  -1   9  12       45.42       35.16     34.32 o 
   1   9  12     1899.67     1802.14    117.71 o 
   3   9  12      410.30      635.80     88.10 o 
   5   9  12      392.69      419.89     69.93 o 
   7   9  12       22.37       11.17     61.26 o 
   9   9  12       50.24        -.01     46.99 o 
  11   9  12       85.63      110.40     63.59 o 
  13   9  12     1735.65     1922.37    185.82 o 
 -20  10  12       39.25      -61.36     63.01 o 
 -18  10  12       69.18      119.59     57.49 o 
 -16  10  12       86.18      -18.90     52.53 o 
 -14  10  12      650.58      860.53    104.88 o 
 -12  10  12     1071.96     1287.00    126.20 o 
 -10  10  12      271.23      210.35     56.79 o 
  -8  10  12      955.53     1013.20    125.35 o 
  -6  10  12         .32       12.97     56.05 o 
  -4  10  12      119.11      228.70     68.37 o 
  -2  10  12       29.28       54.34     54.02 o 
   0  10  12      212.53      318.71     66.92 o 
   2  10  12      865.40      806.15    124.51 o 
   4  10  12     1406.04     1359.46    127.59 o 
   6  10  12      320.12      426.63     88.05 o 
   8  10  12       48.42       46.38     64.48 o 
  10  10  12      625.52      682.80    126.29 o 
 -17  11  12       83.17       71.28     69.41 o 
 -15  11  12      303.97      219.21     79.44 o 
 -13  11  12      128.81      131.63     72.83 o 
 -11  11  12      499.02      522.74    102.86 o 
  -9  11  12      300.68      234.82     74.58 o 
  -7  11  12       44.69       85.37     63.54 o 
  -5  11  12      208.64      244.80     81.54 o 
  -3  11  12      162.87       78.12     71.57 o 
  -1  11  12      354.59      359.58     88.55 o 
   1  11  12      763.45      855.82    126.28 o 
   3  11  12      377.44      452.23     86.00 o 
   5  11  12     1245.07     1628.92    162.04 o 
   7  11  12       30.93       45.55     63.59 o 
   9  11  12       68.77      -17.18     71.13 o 
 -14  12  12        1.17      -11.45     68.37 o 
 -12  12  12         .32      147.17     72.72 o 
 -10  12  12      479.89      562.66    112.11 o 
  -8  12  12     1206.22     1615.47    172.09 o 
  -6  12  12       12.42      -38.47     77.94 o 
  -4  12  12        5.94      -58.41     58.41 o 
  -2  12  12      689.57      671.23    165.96 o 
   0  12  12      387.78      459.22    104.27 o 
   2  12  12      137.64       88.85     73.67 o 
   4  12  12        1.15      169.07     67.61 o 
   6  12  12       88.87       27.03    117.00 o 
  -9  13  12      533.46      666.85    129.33 o 
  -7  13  12      167.91      200.45    103.37 o 
  -5  13  12        9.70      -54.89     54.89 o 
  -3  13  12       66.67       26.38     95.34 o 
  -1  13  12      147.79      146.18     85.78 o 
 -27   1  13      208.28      122.97     74.58 o 
 -25   1  13      464.77      543.01     98.92 o 
 -23   1  13       25.66      -16.86     45.72 o 
 -21   1  13      738.56      643.27     95.51 o 
 -19   1  13     3748.92     3717.31    274.94 o 
 -17   1  13     1413.78     1442.30    109.87 o 
 -15   1  13      103.30       12.31     33.89 o 
 -13   1  13      819.33      726.05     59.74 o 
 -11   1  13       46.97       29.81     25.64 o 
  -9   1  13        4.20      -14.78     14.78 o 
  -7   1  13     1228.15     1328.82     64.96 o 
  -5   1  13      367.04      436.66     33.72 o 
  -3   1  13      121.49      113.99     25.68 o 
  -1   1  13     2260.77     2314.82    114.75 o 
   1   1  13      343.03      372.56     39.88 o 
   3   1  13      269.72      263.99     41.95 o 
   5   1  13      521.86      467.14     54.77 o 
   7   1  13     3501.70     3290.72    158.08 o 
   9   1  13      869.03      952.85    102.91 o 
  11   1  13      413.41      181.83     55.33 o 
  13   1  13      295.98      123.11     71.04 o 
  15   1  13      943.21      762.09    111.74 o 
  17   1  13       78.96      190.86     82.77 o 
 -28   2  13      261.98      358.53     89.57 o 
 -26   2  13       84.53       54.13     56.81 o 
 -24   2  13      352.53      331.58     79.06 o 
 -22   2  13     1805.94     1794.34    170.28 o 
 -20   2  13     3559.49     3426.19    187.86 o 
 -18   2  13     3274.95     3247.91    156.72 o 
 -16   2  13      398.07      385.04     66.15 o 
 -14   2  13     1563.13     1673.34    103.57 o 
 -12   2  13       94.04       70.61     42.75 o 
 -10   2  13       16.25       39.24     21.66 o 
  -8   2  13     4825.57     4994.48    180.29 o 
  -6   2  13     3723.66     3938.91    145.69 o 
  -4   2  13      148.85      213.39     30.11 o 
  -2   2  13      319.26      313.68     36.39 o 
   0   2  13     2094.32     2202.09    107.55 o 
   2   2  13      613.73      572.98     50.00 o 
   4   2  13      295.91      223.18     44.76 o 
   6   2  13     1669.67     1683.05    107.71 o 
   8   2  13       26.32      -25.29     34.40 o 
  10   2  13      114.03       71.45     39.02 o 
  12   2  13     1829.61     2059.33    166.50 o 
  14   2  13     1209.86     1082.99    128.37 o 
  16   2  13     1963.31     1881.44    179.27 o 
  18   2  13      377.49      339.26     98.95 o 
 -27   3  13      899.10      854.46    124.38 o 
 -25   3  13     1354.77     1204.08    130.49 o 
 -23   3  13     1429.58     1508.05    129.15 o 
 -21   3  13     1975.87     1855.71    135.27 o 
 -19   3  13     2144.43     1786.62    130.30 o 
 -17   3  13     2469.74     2286.56    132.32 o 
 -15   3  13      491.42      430.45     54.74 o 
 -13   3  13     4793.57     4550.94    240.87 o 
 -11   3  13      158.97      181.83     33.50 o 
  -9   3  13     6761.59     6894.42    194.35 o 
  -7   3  13       81.35       50.86     25.04 o 
  -5   3  13       22.47        -.59     25.26 o 
  -3   3  13     1362.93     1426.44     82.42 o 
  -1   3  13        4.33      -23.39     23.39 o 
   1   3  13       22.95       53.16     23.52 o 
   3   3  13     3913.13     3946.95    154.88 o 
   5   3  13      974.73     1197.85     84.47 o 
   7   3  13      292.85      323.95     44.48 o 
   9   3  13     1950.27     1807.62    125.57 o 
  11   3  13       18.59       74.66     47.38 o 
  13   3  13     1490.08     1374.34    142.70 o 
  15   3  13     1456.74     1453.62    151.30 o 
  17   3  13      192.00       87.59     72.81 o 
 -26   4  13      979.77      959.05    132.34 o 
 -24   4  13       19.79      -18.57     50.46 o 
 -22   4  13        1.15      -18.19     43.93 o 
 -20   4  13      188.10      149.53     47.37 o 
 -18   4  13     1616.05     1825.60    120.37 o 
 -16   4  13      824.49      890.26     80.03 o 
 -14   4  13      657.49      693.84     70.13 o 
 -12   4  13     1724.33     1834.42    103.81 o 
 -10   4  13      868.37      862.56     87.73 o 
  -8   4  13        1.44      -16.20     22.56 o 
  -6   4  13       15.24       36.28     25.56 o 
  -4   4  13     6278.40     6547.62    204.70 o 
  -2   4  13      399.61      459.59     46.16 o 
   0   4  13      253.79      267.66     44.25 o 
   2   4  13       38.44       27.58     23.95 o 
   4   4  13      859.18      805.84     83.55 o 
   6   4  13     1285.98     1316.88    108.71 o 
   8   4  13      128.58      100.18     39.08 o 
  10   4  13       14.78       46.67     40.28 o 
  12   4  13      616.86      599.26     92.31 o 
  14   4  13        7.41       32.00     52.19 o 
  16   4  13         .98      -41.84     57.93 o 
 -25   5  13      163.41      122.73    105.88 o 
 -23   5  13     1010.09      893.69    108.33 o 
 -21   5  13      829.67      616.62    109.97 o 
 -19   5  13      284.98      235.00     54.91 o 
 -17   5  13      577.60      438.99     81.46 o 
 -15   5  13      237.86      355.36     64.72 o 
 -13   5  13       59.84       22.02     32.83 o 
 -11   5  13     2601.19     2523.16    140.54 o 
  -9   5  13      447.80      419.07     56.97 o 
  -7   5  13     2585.22     2650.35    137.04 o 
  -5   5  13      657.24      755.68     86.70 o 
  -3   5  13      946.64      950.61     68.77 o 
  -1   5  13     1948.20     2113.76    131.50 o 
   1   5  13      866.60      817.78     65.40 o 
   3   5  13       88.75       54.16     29.52 o 
   5   5  13       37.81       46.20     29.65 o 
   7   5  13       44.27       75.70     34.29 o 
   9   5  13       32.64       24.23     34.69 o 
  11   5  13      181.57      210.88     48.86 o 
  13   5  13      248.37      241.72     72.25 o 
  15   5  13        3.89       40.15     64.44 o 
  17   5  13       36.86       60.95     71.14 o 
 -24   6  13      206.73      234.34     76.94 o 
 -22   6  13       48.95       -7.46     49.19 o 
 -20   6  13      922.71     1002.80    147.90 o 
 -18   6  13       51.11      130.77     55.88 o 
 -16   6  13      177.40      160.58     54.52 o 
 -14   6  13       97.10       92.68     41.49 o 
 -12   6  13     1134.37     1284.40     92.82 o 
 -10   6  13       16.54       52.87     37.71 o 
  -8   6  13       99.32      153.07     42.33 o 
  -6   6  13      557.82      553.95     87.22 o 
  -4   6  13       19.89       10.59     21.86 o 
  -2   6  13     1238.74     1303.89     93.07 o 
   0   6  13     5839.17     5871.12    196.85 o 
   2   6  13     4688.62     4693.88    205.41 o 
   4   6  13      261.17      263.41     43.94 o 
   6   6  13      537.73      512.13     60.37 o 
   8   6  13       58.72       37.66     50.89 o 
  10   6  13      169.80      261.21     52.79 o 
  12   6  13      141.91      101.37     57.69 o 
  14   6  13       41.20       35.28     57.86 o 
  16   6  13       18.92       72.44     75.98 o 
 -23   7  13      100.03      131.12     67.93 o 
 -21   7  13        4.28       82.01     53.87 o 
 -19   7  13     2947.28     2695.23    176.56 o 
 -17   7  13      548.33      572.84     72.96 o 
 -15   7  13       99.01       89.29     45.08 o 
 -13   7  13     1388.28     1168.88     98.83 o 
 -11   7  13      274.15      184.95     47.93 o 
  -9   7  13      645.05      671.47     70.15 o 
  -7   7  13      575.41      595.69     64.83 o 
  -5   7  13     3657.32     3781.28    166.97 o 
  -3   7  13       56.24       54.68     28.13 o 
  -1   7  13      896.33      943.51     70.85 o 
   1   7  13     1905.61     1986.27    108.43 o 
   3   7  13      372.85      404.09     54.54 o 
   5   7  13     1115.82     1184.56     89.64 o 
   7   7  13      372.35      396.43     61.41 o 
   9   7  13      154.94      252.24     52.16 o 
  11   7  13       35.12       76.99     46.79 o 
  13   7  13      496.21      528.42     93.27 o 
  15   7  13      336.79      271.69     81.04 o 
 -22   8  13       48.59       72.19     63.83 o 
 -20   8  13       76.38       54.93     53.70 o 
 -18   8  13      169.91      170.32     56.49 o 
 -16   8  13      202.88       38.48     45.53 o 
 -14   8  13       77.55       78.60     50.60 o 
 -12   8  13     1960.55     2008.12    151.58 o 
 -10   8  13      430.26      504.90     78.51 o 
  -8   8  13     1057.35     1055.59    103.80 o 
  -6   8  13      245.08      250.79     44.41 o 
  -4   8  13     1009.09      896.17     86.18 o 
  -2   8  13      581.40      559.33     55.13 o 
   0   8  13       89.29       39.49     40.25 o 
   2   8  13      509.92      492.79     90.48 o 
   4   8  13     1346.63     1296.13     93.86 o 
   6   8  13      548.65      618.17     70.90 o 
   8   8  13      537.49      391.28     64.27 o 
  10   8  13         .02       16.89     51.38 o 
  12   8  13      366.53      387.91     94.70 o 
 -21   9  13       12.33      -49.20     61.94 o 
 -19   9  13        3.26       24.63     74.65 o 
 -17   9  13         .45      -21.54     51.40 o 
 -15   9  13        1.73       55.25     55.67 o 
 -13   9  13      654.47      713.68     94.28 o 
 -11   9  13      418.12      515.38     79.44 o 
  -9   9  13      272.38      290.49     66.57 o 
  -7   9  13      375.43      361.23     67.58 o 
  -5   9  13        5.27      -37.26     37.26 o 
  -3   9  13      314.15      352.34     78.64 o 
  -1   9  13      195.30      205.10     57.17 o 
   1   9  13     1057.48     1058.54     93.52 o 
   3   9  13     1996.66     2075.60    159.88 o 
   5   9  13      157.92      156.83     97.84 o 
   7   9  13     1401.31     1204.11    118.83 o 
   9   9  13       52.10      -16.23     51.43 o 
  11   9  13      721.45     1131.06    121.49 o 
 -18  10  13      927.81     1191.35    163.23 o 
 -16  10  13       18.51      -24.76     57.30 o 
 -14  10  13        7.01       16.89     56.51 o 
 -12  10  13      259.76      174.00     63.70 o 
 -10  10  13        6.95       23.03     56.60 o 
  -8  10  13        4.46        8.88     55.31 o 
  -6  10  13      100.93       94.10     63.02 o 
  -4  10  13       25.53       51.31     62.39 o 
  -2  10  13      121.54      163.64     99.85 o 
   0  10  13       18.01       74.07     67.42 o 
   2  10  13       26.63       -8.78     49.01 o 
   4  10  13      260.81      239.61     67.14 o 
   6  10  13      287.86      382.92     87.66 o 
   8  10  13       12.64      -69.47    104.65 o 
  10  10  13      213.84      242.56     97.33 o 
 -15  11  13      656.57      927.61    152.12 o 
 -13  11  13     1051.90     1321.12    159.05 o 
 -11  11  13       22.51      -25.53     57.89 o 
  -9  11  13       11.70       33.96     58.89 o 
  -7  11  13       11.19      -14.33     77.72 o 
  -5  11  13       44.82      121.79     69.55 o 
  -3  11  13      174.90      123.03     73.75 o 
  -1  11  13       29.20       66.07     66.21 o 
   1  11  13      276.11      280.34    139.26 o 
   3  11  13       91.47       45.52     57.38 o 
   5  11  13      590.42      796.44    120.45 o 
   7  11  13      102.94      111.79     76.03 o 
 -12  12  13      309.98      298.03     87.59 o 
 -10  12  13     1319.90     1576.29    224.69 o 
  -8  12  13        1.72        2.87     68.18 o 
  -6  12  13       98.49      162.81     79.28 o 
  -4  12  13       45.78      150.72     77.03 o 
  -2  12  13       72.17       27.03     73.45 o 
   0  12  13        9.82      -33.90     69.76 o 
   2  12  13       18.35       33.93     77.08 o 
 -26   0  14       84.80       96.30     98.53 o 
 -24   0  14     1387.00     1693.72    195.48 o 
 -22   0  14      621.21      707.76    124.09 o 
 -20   0  14     4263.75     4279.35    298.55 o 
 -18   0  14     4083.37     4198.73    288.22 o 
 -16   0  14     1818.94     2134.60    266.79 o 
 -14   0  14      103.93      136.68     49.93 o 
 -12   0  14        7.09      -25.30     25.30 o 
 -10   0  14        7.13       25.42     37.79 o 
  -8   0  14     4578.47     4869.02    287.31 o 
  -6   0  14     2807.26     3083.93    154.90 o 
  -4   0  14       25.64       17.65     36.37 o 
  -2   0  14      442.25      523.81     79.52 o 
   0   0  14     4118.14     3900.52    240.84 o 
   2   0  14     2723.79     2679.95    196.17 o 
   4   0  14     3515.56     3670.74    238.99 o 
   6   0  14     4433.33     4139.25    311.01 o 
   8   0  14       88.18       45.14     49.51 o 
  10   0  14       72.74       -2.82     52.75 o 
  12   0  14     2023.94     1730.58    218.45 o 
  14   0  14     7557.72     6607.44    530.82 o 
  16   0  14     1186.24      870.97    241.42 o 
 -27   1  14       46.96       68.71     70.15 o 
 -25   1  14      211.59      255.49     73.51 o 
 -23   1  14      467.29      547.13     91.48 o 
 -21   1  14      102.50       88.48     49.29 o 
 -19   1  14     5719.73     5545.29    241.46 o 
 -17   1  14      916.49      827.01     86.72 o 
 -15   1  14      994.57      882.38     71.62 o 
 -13   1  14       15.35         .47     28.75 o 
 -11   1  14        3.00        6.73     21.18 o 
  -9   1  14     2340.32     2331.36    112.72 o 
  -7   1  14       88.11      113.96     38.39 o 
  -5   1  14        7.86       -2.22     29.44 o 
  -3   1  14     1398.74     1415.94     96.25 o 
  -1   1  14       54.46       49.77     27.58 o 
   1   1  14       39.96       36.40     23.78 o 
   3   1  14     1447.09     1388.78     98.62 o 
   5   1  14      821.13      777.04     75.30 o 
   7   1  14      182.19      156.95     41.85 o 
   9   1  14      646.85      562.66    115.14 o 
  11   1  14       97.00      107.94     53.96 o 
  13   1  14         .94       11.83     49.28 o 
  15   1  14      187.47      196.51     96.95 o 
  17   1  14         .02       11.51     75.69 o 
 -26   2  14      370.08      187.58     74.82 o 
 -24   2  14      185.44      168.37     61.88 o 
 -22   2  14      121.23      117.63     53.11 o 
 -20   2  14     1752.28     1713.12    173.80 o 
 -18   2  14      493.62      470.57     79.27 o 
 -16   2  14     3104.42     2837.83    146.59 o 
 -14   2  14       17.64        6.55     25.51 o 
 -12   2  14       62.77       67.34     22.91 o 
 -10   2  14      369.94      367.63     42.87 o 
  -8   2  14      199.15      249.49     37.68 o 
  -6   2  14      201.32      249.34     39.65 o 
  -4   2  14      201.76      184.46     41.22 o 
  -2   2  14     1689.10     1568.36     88.86 o 
   0   2  14      604.60      729.81     68.51 o 
   2   2  14       18.31       27.02     24.61 o 
   4   2  14      132.10      120.20     41.46 o 
   6   2  14        5.15       20.94     30.19 o 
   8   2  14     1262.63     1284.11    105.88 o 
  10   2  14      194.90      263.04     63.92 o 
  12   2  14         .80      -14.38     48.56 o 
  14   2  14       47.12      -33.41     52.19 o 
  16   2  14     1904.73     1766.11    328.38 o 
 -27   3  14       10.91       30.51     67.40 o 
 -25   3  14       11.23      -44.33     61.49 o 
 -23   3  14      168.49      221.55     60.88 o 
 -21   3  14       69.06       33.15     51.98 o 
 -19   3  14      146.34      118.16     52.93 o 
 -17   3  14      263.22      265.68     48.55 o 
 -15   3  14     1665.39     1765.66    106.85 o 
 -13   3  14        6.82      -24.56     24.72 o 
 -11   3  14     7034.64     6426.96    255.35 o 
  -9   3  14       59.78       64.15     33.38 o 
  -7   3  14      315.09      288.26     40.50 o 
  -5   3  14      511.78      521.41     50.46 o 
  -3   3  14       24.25      -22.78     29.24 o 
  -1   3  14     2515.75     2476.14    117.19 o 
   1   3  14      884.23      875.21     68.83 o 
   3   3  14      218.75      179.95     35.55 o 
   5   3  14      356.32      358.39     57.45 o 
   7   3  14     1041.02      970.22     84.87 o 
   9   3  14      177.22      144.71     46.68 o 
  11   3  14      751.93      722.05    100.17 o 
  13   3  14       52.07       35.99     56.06 o 
  15   3  14       45.14      123.54     80.22 o 
  17   3  14      470.72      323.55     91.60 o 
 -26   4  14      370.68      555.44    122.26 o 
 -24   4  14      112.45      202.14     65.52 o 
 -22   4  14     2365.71     2332.08    190.26 o 
 -20   4  14      189.71      128.93     54.59 o 
 -18   4  14     4341.42     4646.49    279.19 o 
 -16   4  14     1213.59     1300.36    101.87 o 
 -14   4  14      286.28      235.62     43.17 o 
 -12   4  14     1067.53     1127.70     96.20 o 
 -10   4  14     3092.23     2997.69    153.30 o 
  -8   4  14     4512.63     4473.51    248.73 o 
  -6   4  14     1167.47     1320.01     91.65 o 
  -4   4  14      131.21      100.89     38.78 o 
  -2   4  14       81.54       69.56     26.55 o 
   0   4  14      387.95      380.68     48.31 o 
   2   4  14      161.31      164.64     38.39 o 
   4   4  14     3337.74     3115.84    139.67 o 
   6   4  14      153.99      124.01     40.40 o 
   8   4  14     1012.95     1120.36    100.95 o 
  10   4  14       89.83       53.53     43.76 o 
  12   4  14      829.24      752.24    105.14 o 
  14   4  14       79.06       85.72     60.70 o 
  16   4  14      233.43      238.46    103.98 o 
 -25   5  14      137.70      195.46     78.09 o 
 -23   5  14       51.68       35.03     69.58 o 
 -21   5  14       49.91       91.37     49.79 o 
 -19   5  14     5350.86     5364.88    222.63 o 
 -17   5  14      175.80      150.74     52.21 o 
 -15   5  14      752.52      541.05     75.22 o 
 -13   5  14      422.90      428.20     65.80 o 
 -11   5  14     3045.88     3006.92    159.45 o 
  -9   5  14     1499.53     1728.36    115.84 o 
  -7   5  14    12905.30    12712.59    425.99 o 
  -5   5  14     2358.11     2611.26    128.01 o 
  -3   5  14     2185.24     2146.42    109.74 o 
  -1   5  14       34.15       -3.50     34.61 o 
   1   5  14     4013.60     4024.58    175.09 o 
   3   5  14     2502.51     2466.55    125.56 o 
   5   5  14     1244.04     1218.60     87.91 o 
   7   5  14      191.79      145.45     44.38 o 
   9   5  14       13.47        9.62     37.79 o 
  11   5  14      270.22      223.36     96.97 o 
  13   5  14     1043.36     1145.95    135.77 o 
  15   5  14        1.13       17.29     64.44 o 
 -24   6  14       48.77       -9.38     58.18 o 
 -22   6  14        5.67       35.38     78.18 o 
 -20   6  14      138.77      174.70     56.33 o 
 -18   6  14        2.62      -25.06     42.59 o 
 -16   6  14      509.02      380.80     70.30 o 
 -14   6  14      341.58      315.95     66.66 o 
 -12   6  14     2351.96     2276.38    140.75 o 
 -10   6  14     1108.16     1036.63     99.19 o 
  -8   6  14         .01       10.56     30.32 o 
  -6   6  14     2587.14     2670.02    148.24 o 
  -4   6  14     6024.03     5927.51    197.91 o 
  -2   6  14     1104.82     1365.36     87.55 o 
   0   6  14     2996.10     3091.42    137.89 o 
   2   6  14     1289.07     1191.49    103.30 o 
   4   6  14      285.06      182.64     40.32 o 
   6   6  14      785.62      818.57     74.89 o 
   8   6  14      696.46      655.40     79.18 o 
  10   6  14      482.75      589.11    104.58 o 
  12   6  14        1.38        6.00     56.12 o 
  14   6  14       52.39       91.59     71.51 o 
 -23   7  14     1722.79     1985.04    167.61 o 
 -21   7  14       23.43      139.62     77.17 o 
 -19   7  14       38.44       43.03     55.33 o 
 -17   7  14      779.13      879.05    209.20 o 
 -15   7  14      236.61      281.62     60.67 o 
 -13   7  14       49.52       93.81     44.83 o 
 -11   7  14     2867.67     3320.44    167.88 o 
  -9   7  14     1687.39     1846.45    118.37 o 
  -7   7  14     4432.00     4951.73    250.28 o 
  -5   7  14       80.48       84.39     35.27 o 
  -3   7  14     1070.71     1178.23     90.16 o 
  -1   7  14      627.64      537.04     73.29 o 
   1   7  14     2109.14     2075.84    114.05 o 
   3   7  14     1643.42     1661.74    105.92 o 
   5   7  14     1858.83     2123.60    123.77 o 
   7   7  14         .95       -4.26     45.37 o 
   9   7  14      818.71      706.60     81.29 o 
  11   7  14       29.39      -26.74     56.57 o 
  13   7  14       67.31       13.32     67.82 o 
 -22   8  14      917.52     1092.34    164.91 o 
 -20   8  14      219.35      330.27     78.38 o 
 -18   8  14     1151.95     1702.21    206.68 o 
 -16   8  14      249.19      195.95     76.81 o 
 -14   8  14       68.43       35.25     47.95 o 
 -12   8  14         .01       29.28     45.32 o 
 -10   8  14       75.18       74.06     46.50 o 
  -8   8  14        2.37      -35.10     35.10 o 
  -6   8  14     2117.84     2250.91    128.22 o 
  -4   8  14       65.66       74.47     34.80 o 
  -2   8  14      373.98      437.33     58.93 o 
   0   8  14      500.34      522.27     59.91 o 
   2   8  14       18.87      -33.67     33.67 o 
   4   8  14      123.46       70.37     36.48 o 
   6   8  14      250.33      259.35     55.49 o 
   8   8  14      298.19      208.57     57.98 o 
  10   8  14       57.86       -3.30     51.20 o 
  12   8  14      106.66      137.06    133.72 o 
 -19   9  14       52.62       88.03     61.41 o 
 -17   9  14       19.88      -30.33     60.11 o 
 -15   9  14       45.92       72.04     54.15 o 
 -13   9  14       62.64      -35.79     89.93 o 
 -11   9  14       69.92       80.08     46.36 o 
  -9   9  14      140.09      149.28     54.34 o 
  -7   9  14     1622.14     1479.52    140.04 o 
  -5   9  14       18.01       32.23     43.10 o 
  -3   9  14     1194.11     1033.42    104.89 o 
  -1   9  14      508.36      585.54     83.39 o 
   1   9  14      338.51      351.37     82.48 o 
   3   9  14       11.48       23.18     47.15 o 
   5   9  14     2538.52     3144.29    226.18 o 
   7   9  14       70.66       70.10     61.53 o 
   9   9  14      197.67      112.08     75.68 o 
 -18  10  14       22.34       45.60     64.41 o 
 -16  10  14       16.68       11.96     56.16 o 
 -14  10  14        3.14       23.90     61.59 o 
 -12  10  14        3.34       64.97     62.01 o 
 -10  10  14       30.19      -14.67     59.05 o 
  -8  10  14      426.40      514.41    147.89 o 
  -6  10  14      132.95      153.97     72.65 o 
  -4  10  14      499.97      558.03    161.23 o 
  -2  10  14       31.93       52.27     61.54 o 
   0  10  14         .84      -28.12     63.35 o 
   2  10  14      775.26      875.23    136.74 o 
   4  10  14       15.06       14.25     54.59 o 
   6  10  14        6.50      -17.20     59.18 o 
   8  10  14      425.75      564.01    107.39 o 
 -15  11  14        2.07      -58.54     58.54 o 
 -13  11  14       44.24      103.20     71.24 o 
 -11  11  14      487.34      436.46    102.08 o 
  -9  11  14     1731.66     1796.29    181.60 o 
  -7  11  14      586.32      649.26    115.29 o 
  -5  11  14       88.24       34.77     65.07 o 
  -3  11  14       13.20       78.65     67.00 o 
  -1  11  14      158.94      207.68     80.74 o 
   1  11  14     2617.20     2790.03    236.94 o 
   3  11  14      327.41      352.23    103.34 o 
   5  11  14       77.25       41.26     70.17 o 
 -10  12  14       16.44      -75.87     75.87 o 
  -8  12  14      782.14      538.51    111.24 o 
  -6  12  14       42.84      104.57    108.46 o 
  -4  12  14      710.99      800.95    134.86 o 
  -2  12  14        1.22      -29.27     73.50 o 
   0  12  14      409.62      602.57    124.36 o 
 -27   1  15         .71       11.85     60.19 o 
 -25   1  15        9.44      -19.01     50.81 o 
 -23   1  15       62.15       12.06     43.97 o 
 -21   1  15       11.70      -25.82     40.43 o 
 -19   1  15      523.72      527.80     79.52 o 
 -17   1  15     1301.50     1219.97     97.45 o 
 -15   1  15       59.23       56.47     32.41 o 
 -13   1  15       78.32       71.22     35.73 o 
 -11   1  15      281.84      274.99     44.49 o 
  -9   1  15       57.86       93.72     30.05 o 
  -7   1  15       43.77       73.83     36.21 o 
  -5   1  15     3991.00     3864.78    176.51 o 
  -3   1  15      157.12      107.50     45.42 o 
  -1   1  15      875.53      883.19    114.29 o 
   1   1  15      168.47       96.53     33.63 o 
   3   1  15        4.80       40.05     34.82 o 
   5   1  15      414.22      365.89     55.61 o 
   7   1  15     1638.08     1735.47    121.27 o 
   9   1  15      490.06      351.61     81.30 o 
  11   1  15     7050.29     6438.55    324.84 o 
  13   1  15      537.51      562.14    104.72 o 
  15   1  15      204.47      141.73     75.43 o 
 -26   2  15       95.28       85.16     66.71 o 
 -24   2  15        7.77        2.74     48.84 o 
 -22   2  15         .10      -18.41     41.24 o 
 -20   2  15       25.54      -19.23     38.38 o 
 -18   2  15       38.94      -10.06     48.56 o 
 -16   2  15     3811.11     3612.66    170.15 o 
 -14   2  15      280.39      240.50     64.34 o 
 -12   2  15      192.17      179.79     43.04 o 
 -10   2  15     1460.08     1561.64    110.91 o 
  -8   2  15     1174.04     1291.46    133.75 o 
  -6   2  15      187.23      163.17     37.53 o 
  -4   2  15      224.88      203.42     62.98 o 
  -2   2  15      664.12      808.69     74.01 o 
   0   2  15       30.39       14.09     27.38 o 
   2   2  15      673.77      778.59     76.35 o 
   4   2  15      698.86      695.98     73.37 o 
   6   2  15      628.85      638.24     71.22 o 
   8   2  15      262.66      293.63     57.50 o 
  10   2  15     2185.28     2080.61    169.65 o 
  12   2  15      760.70      877.25    118.97 o 
  14   2  15     1149.06     1425.66    164.56 o 
  16   2  15     2283.11     2102.05    200.55 o 
 -25   3  15      316.52      369.35     81.94 o 
 -23   3  15      119.61      150.43     58.37 o 
 -21   3  15      598.24      557.35     84.85 o 
 -19   3  15       72.90       12.90     44.03 o 
 -17   3  15        6.47        2.95     35.69 o 
 -15   3  15      119.21      289.54     54.84 o 
 -13   3  15     5978.45     5474.18    224.46 o 
 -11   3  15       39.64      105.37     35.77 o 
  -9   3  15      195.46      165.23     41.19 o 
  -7   3  15     1127.39     1138.91    105.11 o 
  -5   3  15      605.67      760.38    103.67 o 
  -3   3  15      483.21      699.56     61.23 o 
  -1   3  15     2722.47     2455.74    136.57 o 
   1   3  15       55.43       11.84     30.41 o 
   3   3  15        4.00      873.55    139.21 o 
   5   3  15      230.88      250.94     55.93 o 
   7   3  15      858.86      818.15     98.50 o 
   9   3  15      115.86       92.53     46.52 o 
  11   3  15      155.63       87.68     62.13 o 
  13   3  15      550.85      562.33     98.07 o 
  15   3  15      306.66      231.11     82.67 o 
 -26   4  15       59.83      294.55     89.31 o 
 -24   4  15      736.54      899.57    111.66 o 
 -22   4  15      970.61      903.78    115.59 o 
 -20   4  15      271.46      229.91     61.97 o 
 -18   4  15     1175.89     1119.57    127.47 o 
 -16   4  15      115.14      132.41     50.01 o 
 -14   4  15     2603.14     2623.92    211.53 o 
 -12   4  15      124.08      109.95     44.40 o 
 -10   4  15     3302.44     3679.39    236.11 o 
  -8   4  15     6893.97     6955.51    251.04 o 
  -6   4  15        9.87       -9.58     23.64 o 
  -4   4  15      160.26      160.47     33.95 o 
  -2   4  15     1944.21     1976.67    108.20 o 
   0   4  15     2904.14     3119.87    161.76 o 
   2   4  15     3964.01     3970.21    182.16 o 
   4   4  15     1259.57     1165.74     94.48 o 
   6   4  15       67.67      131.25     43.66 o 
   8   4  15      339.46      312.86     61.66 o 
  10   4  15       23.61       38.57     51.83 o 
  12   4  15        2.44      -40.28     48.79 o 
  14   4  15      165.29       87.70     74.37 o 
 -25   5  15        4.41       34.10     90.87 o 
 -23   5  15      994.98     1098.53    133.87 o 
 -21   5  15      149.48      125.69     61.14 o 
 -19   5  15     1534.51     1661.72    136.40 o 
 -17   5  15     3178.86     3519.18    192.33 o 
 -15   5  15       19.54       17.59     43.08 o 
 -13   5  15       36.86       60.89     40.75 o 
 -11   5  15     4261.94     4558.08    205.27 o 
  -9   5  15       57.58       35.32     35.09 o 
  -7   5  15       73.93       88.01     37.82 o 
  -5   5  15     2547.83     2695.80    187.19 o 
  -3   5  15         .15      -28.36     28.36 o 
  -1   5  15       15.47      -16.71     33.31 o 
   1   5  15      316.54      288.14     65.40 o 
   3   5  15     1318.43     1302.02    113.76 o 
   5   5  15       47.64       76.40     42.18 o 
   7   5  15         .47      -23.24     36.22 o 
   9   5  15      586.29      642.74     83.83 o 
  11   5  15       63.19       50.03     57.36 o 
  13   5  15      147.18       66.10     69.95 o 
 -24   6  15      133.08      -28.88     76.81 o 
 -22   6  15      111.96      104.24     76.80 o 
 -20   6  15     1695.58     1904.74    152.89 o 
 -18   6  15      560.57      794.10     93.70 o 
 -16   6  15      734.79      903.83     98.59 o 
 -14   6  15       16.84        6.83     44.50 o 
 -12   6  15      553.25      765.62     82.33 o 
 -10   6  15     5273.61     5529.99    229.53 o 
  -8   6  15       16.50      -10.29     34.17 o 
  -6   6  15      673.93      557.41     67.84 o 
  -4   6  15      536.16      538.84     61.92 o 
  -2   6  15       63.30      125.23     33.05 o 
   0   6  15         .18      122.74     34.69 o 
   2   6  15       98.03      111.79     40.50 o 
   4   6  15       35.01       32.06     35.38 o 
   6   6  15      372.59      308.90     59.53 o 
   8   6  15       20.61       50.94     43.87 o 
  10   6  15       85.35       70.53     50.80 o 
  12   6  15       13.65       77.17     66.20 o 
 -23   7  15      395.02      383.11    216.28 o 
 -21   7  15      878.51     1130.45    127.39 o 
 -19   7  15      357.90      572.91     92.55 o 
 -17   7  15      342.85      406.78     73.61 o 
 -15   7  15     1475.03     1402.35    129.90 o 
 -13   7  15       83.90       76.59     47.43 o 
 -11   7  15      137.65      109.90     56.40 o 
  -9   7  15     5235.13     5187.13    212.85 o 
  -7   7  15        8.89      -27.97     27.97 o 
  -5   7  15     4241.25     4107.45    221.25 o 
  -3   7  15      408.26      404.67     57.43 o 
  -1   7  15       23.28       19.40     30.17 o 
   1   7  15      170.61      124.29     39.60 o 
   3   7  15     2011.87     2266.86    127.74 o 
   5   7  15        4.48       21.69     40.74 o 
   7   7  15      625.22      799.62    137.54 o 
   9   7  15       23.05       -8.04     46.57 o 
  11   7  15       51.47       13.80     64.23 o 
 -20   8  15      623.64      754.60    110.87 o 
 -18   8  15      664.07      657.41    103.01 o 
 -16   8  15        5.60      -22.15     53.13 o 
 -14   8  15      180.55       86.35     56.33 o 
 -12   8  15     1031.85     1049.00    114.88 o 
 -10   8  15      951.32      871.71    102.17 o 
  -8   8  15     3167.14     3083.63    221.84 o 
  -6   8  15      116.88      109.17     39.99 o 
  -4   8  15       50.54       87.43     36.10 o 
  -2   8  15      265.90      404.71     59.20 o 
   0   8  15      526.44      450.07     56.93 o 
   2   8  15      148.30       77.40     41.33 o 
   4   8  15      899.02     1042.92     89.35 o 
   6   8  15      478.18      576.18    106.45 o 
   8   8  15        5.30       53.37     51.89 o 
  10   8  15        1.14       26.72     57.13 o 
 -19   9  15       50.53      188.39     71.54 o 
 -17   9  15       45.02       89.05     63.11 o 
 -15   9  15       67.73       94.67     61.55 o 
 -13   9  15         .78      -20.11     50.06 o 
 -11   9  15         .30        4.79     45.96 o 
  -9   9  15      386.10      277.03     69.49 o 
  -7   9  15      349.39      350.74     67.98 o 
  -5   9  15      172.01      136.90     71.15 o 
  -3   9  15         .26      118.73     51.05 o 
  -1   9  15       88.54       79.18     55.64 o 
   1   9  15     1163.62     1372.65    125.59 o 
   3   9  15      685.31      832.79    106.82 o 
   5   9  15         .10      -57.25     57.25 o 
   7   9  15        4.16       35.94     63.68 o 
 -16  10  15       96.99      119.17     71.39 o 
 -14  10  15       14.99       83.36     60.04 o 
 -12  10  15       28.66      143.93     61.47 o 
 -10  10  15      103.29       -8.91     61.71 o 
  -8  10  15      633.89      730.67    120.50 o 
  -6  10  15       81.77        2.87     80.50 o 
  -4  10  15       14.57      -58.72     58.72 o 
  -2  10  15       53.72       30.67     67.87 o 
   0  10  15      101.29       90.12     72.95 o 
   2  10  15      131.38      154.01     78.49 o 
   4  10  15      145.39      239.10     81.03 o 
   6  10  15       31.58      -21.95     65.32 o 
 -13  11  15       69.42       21.02     74.53 o 
 -11  11  15       95.01      -19.06     66.11 o 
  -9  11  15      353.91      190.45     98.99 o 
  -7  11  15       10.89       65.31     64.24 o 
  -5  11  15       14.11      -59.37     63.15 o 
  -3  11  15       75.67       48.45     85.26 o 
  -1  11  15       62.16       88.96     78.55 o 
   1  11  15       38.74      -32.23    106.47 o 
 -26   0  16       72.63       73.55     96.74 o 
 -24   0  16      137.45      150.38     85.44 o 
 -22   0  16     1637.35     1527.77    191.19 o 
 -20   0  16       14.21      -50.86     50.86 o 
 -18   0  16     5220.03     4970.44    304.96 o 
 -16   0  16     3573.25     3696.04    246.95 o 
 -14   0  16      742.68      686.77     99.01 o 
 -12   0  16      107.89       98.95     96.72 o 
 -10   0  16      244.80      202.29     70.31 o 
  -8   0  16     4672.41     4810.73    299.94 o 
  -6   0  16     2572.12     2576.99    270.05 o 
  -4   0  16     2143.67     1780.66    205.98 o 
  -2   0  16      285.23      342.62     74.88 o 
   0   0  16      150.63       31.24     77.20 o 
   2   0  16         .85       24.20     43.66 o 
   4   0  16      170.22       40.60     54.74 o 
   6   0  16      492.91      342.38    105.92 o 
   8   0  16        1.45      102.26    102.04 o 
  10   0  16     1107.29      956.92    247.74 o 
  12   0  16     1767.23     1420.37    214.36 o 
  14   0  16      414.46      366.61    134.74 o 
 -25   1  16       35.33      149.71     61.68 o 
 -23   1  16       28.40       39.05     48.48 o 
 -21   1  16       28.40       39.06     45.27 o 
 -19   1  16     1382.69     1393.93    111.49 o 
 -17   1  16     2441.17     2240.19    173.09 o 
 -15   1  16       59.97       34.50     40.61 o 
 -13   1  16       76.85      116.53     38.76 o 
 -11   1  16       42.90       50.87     65.01 o 
  -9   1  16       58.11       55.47     37.77 o 
  -7   1  16     3355.77     3574.29    185.80 o 
  -5   1  16      249.47      215.84     62.04 o 
  -3   1  16      175.42      148.43     36.84 o 
  -1   1  16     1023.97      803.20     75.84 o 
   1   1  16       17.76      -15.87     31.02 o 
   3   1  16     1091.55     1142.58     96.05 o 
   5   1  16     2205.06     2132.06    137.16 o 
   7   1  16     1328.71     1197.08    108.35 o 
   9   1  16      810.30      837.09    107.51 o 
  11   1  16     2475.54     2032.71    176.42 o 
  13   1  16      296.14      257.94     78.91 o 
 -26   2  16      740.54      742.07    109.27 o 
 -24   2  16       99.53       68.17     55.66 o 
 -22   2  16        2.36       40.48     49.17 o 
 -20   2  16     2282.51     2345.19    161.48 o 
 -18   2  16     3276.49     3334.51    257.27 o 
 -16   2  16        2.23      -39.68     39.68 o 
 -14   2  16      106.52       78.80     41.90 o 
 -12   2  16      640.76      598.31     68.50 o 
 -10   2  16      142.20       82.89     34.56 o 
  -8   2  16      160.95      209.20     47.35 o 
  -6   2  16      142.40       89.70     38.05 o 
  -4   2  16       52.55       84.84     35.13 o 
  -2   2  16        4.62       46.39     30.52 o 
   0   2  16      202.64      169.69     42.36 o 
   2   2  16      533.22      643.29     77.76 o 
   4   2  16      157.74       87.40     37.60 o 
   6   2  16      117.77      160.12     42.13 o 
   8   2  16        9.93        9.68     38.06 o 
  10   2  16       30.37       31.67     52.02 o 
  12   2  16       40.68       61.48     59.32 o 
  14   2  16       17.76       91.22     66.20 o 
 -25   3  16      156.75       74.48     58.36 o 
 -23   3  16      408.85      460.67    108.27 o 
 -21   3  16     1023.94     1022.71    121.56 o 
 -19   3  16     2450.33     2494.69    174.37 o 
 -17   3  16      762.20      786.26     95.43 o 
 -15   3  16       23.85       -7.52     41.60 o 
 -13   3  16     5176.80     5021.51    290.29 o 
 -11   3  16     2172.90     2243.89    190.30 o 
  -9   3  16      257.17      246.06     70.66 o 
  -7   3  16       58.55       11.65     29.23 o 
  -5   3  16       80.15       77.59     33.97 o 
  -3   3  16      354.05      387.47     56.84 o 
  -1   3  16      154.88       96.04     38.94 o 
   1   3  16       82.11       88.27     38.67 o 
   3   3  16      325.34      357.71     70.05 o 
   5   3  16        7.81       11.10     33.55 o 
   7   3  16      242.27      271.54     56.78 o 
   9   3  16     1013.95     1005.33    117.62 o 
  11   3  16      182.66      123.65    121.89 o 
  13   3  16        8.10      -14.76     61.56 o 
 -24   4  16       16.92       46.06     70.38 o 
 -22   4  16      935.53      878.48    119.42 o 
 -20   4  16      769.64      634.42    107.77 o 
 -18   4  16      990.25      882.53    112.29 o 
 -16   4  16     2672.66     2904.30    247.89 o 
 -14   4  16     1182.41     1021.47    118.86 o 
 -12   4  16       96.49       84.12     63.61 o 
 -10   4  16       49.20      125.26     43.15 o 
  -8   4  16     1518.55     1540.60    109.15 o 
  -6   4  16     1386.32     1619.97    110.59 o 
  -4   4  16     1243.74     1232.49     96.14 o 
  -2   4  16     1550.59     1388.91    102.31 o 
   0   4  16      572.66      635.87     81.90 o 
   2   4  16        4.84       51.32     35.84 o 
   4   4  16         .05       -6.32     33.34 o 
   6   4  16      931.41      830.34     88.59 o 
   8   4  16      159.54      153.17     52.64 o 
  10   4  16       50.87       22.29     51.60 o 
  12   4  16      259.51      176.80     70.94 o 
 -23   5  16      114.77       76.12     71.35 o 
 -21   5  16       93.67       19.06     96.18 o 
 -19   5  16     4366.19     4238.34    220.94 o 
 -17   5  16     1412.24     1208.42    112.79 o 
 -15   5  16         .45      -22.68     41.27 o 
 -13   5  16      848.45      882.15     90.65 o 
 -11   5  16     1285.71     1202.92    102.75 o 
  -9   5  16     1232.49     1347.82    108.89 o 
  -7   5  16      376.69      475.32     61.13 o 
  -5   5  16      803.79      794.46    148.79 o 
  -3   5  16      237.42      221.24     39.85 o 
  -1   5  16      928.19     1171.83    159.18 o 
   1   5  16      629.88      731.01     76.08 o 
   3   5  16     1074.19     1036.60     91.49 o 
   5   5  16       66.24       71.96     37.90 o 
   7   5  16      410.51      306.59     62.03 o 
   9   5  16      107.37      146.89     59.25 o 
  11   5  16        1.99      -44.90     49.53 o 
 -22   6  16      107.54       90.08     84.78 o 
 -20   6  16      336.38      477.40     84.43 o 
 -18   6  16      282.50      341.53     68.86 o 
 -16   6  16      427.37      564.00     81.82 o 
 -14   6  16       84.48      142.61     53.83 o 
 -12   6  16     1382.66     1276.40    147.70 o 
 -10   6  16      147.08      137.73     46.62 o 
  -8   6  16       41.62       67.47     60.32 o 
  -6   6  16      858.75      804.68     85.86 o 
  -4   6  16     1178.11     1083.49    140.70 o 
  -2   6  16      103.29       57.45     34.24 o 
   0   6  16        5.85        9.27     29.44 o 
   2   6  16        2.36      -11.29     33.12 o 
   4   6  16     1029.25     1013.65     95.41 o 
   6   6  16       15.37       -1.63     40.41 o 
   8   6  16       60.39       14.36     58.86 o 
  10   6  16       38.87      -25.27     81.24 o 
 -21   7  16       36.73      -34.07     62.04 o 
 -19   7  16     2624.82     2928.75    202.57 o 
 -17   7  16      477.14      470.13     96.03 o 
 -15   7  16      611.83      631.48     82.67 o 
 -13   7  16       99.07       42.93     41.34 o 
 -11   7  16     1870.63     1850.03    145.31 o 
  -9   7  16       23.65       27.07     37.57 o 
  -7   7  16      798.91      943.27     84.94 o 
  -5   7  16      445.27      469.96     63.27 o 
  -3   7  16      715.80      801.55     79.51 o 
  -1   7  16      945.43     1025.25     91.01 o 
   1   7  16      942.47      959.04     80.45 o 
   3   7  16       63.63      110.39     43.00 o 
   5   7  16     1239.54     1149.09    151.29 o 
   7   7  16      323.31      224.56     62.45 o 
   9   7  16      342.54      280.41     99.95 o 
 -20   8  16      288.48      285.56     82.24 o 
 -18   8  16      788.53      806.58    111.96 o 
 -16   8  16       67.06      115.59     59.67 o 
 -14   8  16      500.78      527.27     90.63 o 
 -12   8  16       95.27       75.84     53.16 o 
 -10   8  16      138.81       96.42     55.27 o 
  -8   8  16      530.77      736.50    120.49 o 
  -6   8  16       35.02       -4.68     50.49 o 
  -4   8  16       83.89       45.04     40.66 o 
  -2   8  16      244.56      224.22     90.25 o 
   0   8  16     1547.43     1578.82    115.17 o 
   2   8  16       34.71       -9.14     37.67 o 
   4   8  16       26.69       71.95     48.20 o 
   6   8  16       14.35       38.87     47.02 o 
   8   8  16       17.76        1.77     51.33 o 
 -17   9  16       58.33       59.27     61.12 o 
 -15   9  16      348.58      368.73     82.52 o 
 -13   9  16         .60       56.60     54.74 o 
 -11   9  16      329.12      199.45     67.53 o 
  -9   9  16      437.34      339.79     72.94 o 
  -7   9  16      266.62      295.34     81.08 o 
  -5   9  16       13.27       42.33     64.42 o 
  -3   9  16       51.89      115.32     56.06 o 
  -1   9  16       58.51      108.76     57.34 o 
   1   9  16      119.39       42.61     70.65 o 
   3   9  16     1943.04     2012.44    173.00 o 
   5   9  16      228.73      258.81    128.25 o 
 -14  10  16       51.17       20.57     65.33 o 
 -12  10  16      741.80      830.72    113.65 o 
 -10  10  16     1174.59     1074.06    145.14 o 
  -8  10  16       57.98       83.19     69.12 o 
  -6  10  16        4.42       29.25     69.08 o 
  -4  10  16      388.14      401.67    105.99 o 
  -2  10  16      154.97      174.83     81.24 o 
   0  10  16      212.04      265.88     89.63 o 
   2  10  16      512.97      757.58    133.38 o 
  -9  11  16      441.03      499.45    113.36 o 
  -7  11  16       87.86       81.63     76.33 o 
  -5  11  16      137.74      324.00    110.60 o 
  -3  11  16      204.56      228.67    111.88 o 
 -25   1  17       56.89      113.45     62.42 o 
 -23   1  17       25.07       32.27     53.41 o 
 -21   1  17       43.85        -.71     58.28 o 
 -19   1  17      584.79      531.43    126.53 o 
 -17   1  17      129.06      130.15     76.00 o 
 -15   1  17       68.11      -37.44     62.39 o 
 -13   1  17       87.31       84.10     64.52 o 
 -11   1  17      726.05      683.34     91.14 o 
  -9   1  17      155.01      151.62     45.97 o 
  -7   1  17      430.20      515.01     68.02 o 
  -5   1  17       13.37       35.82     34.47 o 
  -3   1  17      393.04      375.60     67.54 o 
  -1   1  17      926.62      776.37     79.02 o 
   1   1  17      156.50      132.79     47.45 o 
   3   1  17       20.55      -13.45     42.44 o 
   5   1  17      115.52       94.42     40.36 o 
   7   1  17      843.72      826.22    105.33 o 
   9   1  17       40.36       23.18     50.13 o 
  11   1  17         .29       59.80     56.87 o 
  13   1  17       52.25       -2.88     90.48 o 
 -24   2  17     1281.73     1436.15    295.27 o 
 -22   2  17      649.60      828.89    130.25 o 
 -20   2  17       56.25       20.25     63.20 o 
 -18   2  17     1093.29      943.63    106.36 o 
 -16   2  17      694.49      599.14     89.65 o 
 -14   2  17       22.18       30.25     38.38 o 
 -12   2  17     1160.28     1126.31    136.95 o 
 -10   2  17      754.90      760.12     96.64 o 
  -8   2  17     1151.04     1108.31    109.49 o 
  -6   2  17      351.48      410.58     57.04 o 
  -4   2  17     1770.84     1562.50    113.40 o 
  -2   2  17        1.76       16.38     31.79 o 
   0   2  17      141.42      101.06     40.00 o 
   2   2  17      127.22       80.81     42.86 o 
   4   2  17       15.42       37.34     33.45 o 
   6   2  17      488.95      490.59     94.88 o 
   8   2  17      686.39      557.64     90.40 o 
  10   2  17       35.07        6.27     51.99 o 
  12   2  17      518.20      504.70    101.71 o 
 -23   3  17      788.51      852.02    160.17 o 
 -21   3  17      699.58      470.74    101.96 o 
 -19   3  17     2455.46     2012.93    174.61 o 
 -17   3  17       37.81      -45.11     45.11 o 
 -15   3  17     5655.50     5766.49    243.20 o 
 -13   3  17      468.36      341.84    118.71 o 
 -11   3  17     1194.62     1358.57    161.92 o 
  -9   3  17     3697.12     3952.50    240.96 o 
  -7   3  17      618.02      557.46     83.53 o 
  -5   3  17       41.85       20.26     39.36 o 
  -3   3  17        1.03      -29.44     29.44 o 
  -1   3  17        4.02        3.75     32.48 o 
   1   3  17       80.76       87.66     38.73 o 
   3   3  17     2273.89     1859.01    129.15 o 
   5   3  17        2.29       23.95     41.39 o 
   7   3  17      143.56      126.09     46.51 o 
   9   3  17       23.42       29.33     49.39 o 
  11   3  17      110.51       52.07     62.39 o 
 -24   4  17        1.96       55.33     68.29 o 
 -22   4  17         .03      -31.52     64.70 o 
 -20   4  17         .43      -33.22     54.04 o 
 -18   4  17      439.33      489.47    100.60 o 
 -16   4  17       50.69       74.60     46.50 o 
 -14   4  17      164.40       92.95     46.71 o 
 -12   4  17        5.85       -2.87     38.85 o 
 -10   4  17         .51      -10.86     34.61 o 
  -8   4  17        2.60       18.85     39.75 o 
  -6   4  17     1090.44      977.56     99.33 o 
  -4   4  17     2268.90     2277.74    140.20 o 
  -2   4  17     2343.08     2521.26    146.95 o 
   0   4  17        2.94      -22.36     29.17 o 
   2   4  17       86.62       60.80     46.30 o 
   4   4  17      287.02      198.63     49.62 o 
   6   4  17        8.39       10.91     40.75 o 
   8   4  17     1001.22     1038.93    125.83 o 
  10   4  17      104.63      160.47     80.24 o 
 -23   5  17         .00      -22.55     72.78 o 
 -21   5  17       19.83       20.28     63.52 o 
 -19   5  17      386.87      415.55     84.39 o 
 -17   5  17       78.11       69.60     51.20 o 
 -15   5  17      135.12       84.08     55.72 o 
 -13   5  17       37.78      -10.48     44.51 o 
 -11   5  17       59.06       -8.61     39.96 o 
  -9   5  17      178.09      134.75     49.05 o 
  -7   5  17        1.45        2.44     32.69 o 
  -5   5  17      320.60      301.29     85.61 o 
  -3   5  17      482.40      440.58     70.79 o 
  -1   5  17        1.83       22.90     36.37 o 
   1   5  17      206.03      264.81     53.07 o 
   3   5  17     1707.55     1753.12    124.95 o 
   5   5  17         .47       30.17     41.12 o 
   7   5  17      156.08      125.60     51.53 o 
   9   5  17      207.83      193.71     65.70 o 
  11   5  17       44.21      -71.07     71.07 o 
 -22   6  17      249.48      316.43     89.08 o 
 -20   6  17      285.81      160.96     73.66 o 
 -18   6  17      129.92       74.82     64.57 o 
 -16   6  17       23.17       14.60     57.72 o 
 -14   6  17        1.86        4.64     50.51 o 
 -12   6  17       10.67       24.40     40.78 o 
 -10   6  17      556.73      551.71     97.39 o 
  -8   6  17     1847.09     2209.93    141.01 o 
  -6   6  17       33.67       37.34     40.74 o 
  -4   6  17       43.55       56.75     40.50 o 
  -2   6  17       29.12       70.86     45.16 o 
   0   6  17       32.08      102.00     42.20 o 
   2   6  17      767.13      753.19     80.61 o 
   4   6  17     3984.86     4019.88    264.16 o 
   6   6  17         .36      -42.03     42.03 o 
   8   6  17      978.81     1006.51    109.50 o 
  10   6  17       72.13       47.62     72.02 o 
 -19   7  17      160.60      150.02     80.39 o 
 -17   7  17       64.96        8.10     59.63 o 
 -15   7  17        7.83       79.06     51.57 o 
 -13   7  17       74.08       63.31     49.43 o 
 -11   7  17      175.61      143.99     50.85 o 
  -9   7  17     2781.08     3132.98    181.25 o 
  -7   7  17        2.53       69.05     40.28 o 
  -5   7  17     1754.09     1651.31    116.35 o 
  -3   7  17      280.75      157.04     51.97 o 
  -1   7  17      259.92      229.91     71.92 o 
   1   7  17      526.25      584.34     76.11 o 
   3   7  17      516.28      624.39     76.83 o 
   5   7  17       42.69       44.28     53.93 o 
   7   7  17      194.97      152.64     61.16 o 
 -18   8  17      415.71      573.71     99.53 o 
 -16   8  17       37.85       85.41     57.96 o 
 -14   8  17      114.10      105.18     62.96 o 
 -12   8  17      103.39      103.68     75.94 o 
 -10   8  17      210.34      220.89     66.54 o 
  -8   8  17       10.94      -46.40     46.40 o 
  -6   8  17      290.85      230.79     62.84 o 
  -4   8  17      126.15      158.71     56.84 o 
  -2   8  17      764.21      750.61     81.50 o 
   0   8  17      866.27      689.26     87.84 o 
   2   8  17      862.62      710.29     91.64 o 
   4   8  17       50.28       41.68     48.85 o 
   6   8  17      115.05       99.46     84.52 o 
 -15   9  17       44.14       54.73     64.73 o 
 -13   9  17      479.61      522.60     92.78 o 
 -11   9  17      263.73      261.98     72.03 o 
  -9   9  17      169.15      187.53     90.11 o 
  -7   9  17      220.72      384.91     84.85 o 
  -5   9  17       85.78       59.02     55.76 o 
  -3   9  17      336.58      378.66     77.71 o 
  -1   9  17        6.02       83.00     57.30 o 
   1   9  17       23.55      -37.43    134.39 o 
   3   9  17      502.74      557.22    157.51 o 
 -12  10  17       42.27       -2.22     68.67 o 
 -10  10  17        9.40      -48.38     64.84 o 
  -8  10  17      988.23     1268.33    162.38 o 
  -6  10  17      671.44      882.47    141.17 o 
  -4  10  17      258.03      282.24    121.33 o 
  -2  10  17      606.30      710.19    280.88 o 
   0  10  17     1792.68     2259.20    228.88 o 
 -24   0  18      526.58      412.28    185.51 o 
 -22   0  18      203.20      -56.01    125.02 o 
 -20   0  18      340.69      535.72    181.21 o 
 -18   0  18     1956.16     1727.50    262.26 o 
 -16   0  18      114.30       55.57     97.32 o 
 -14   0  18     1227.55     1094.88    718.73 o 
 -12   0  18      132.10      191.57     96.65 o 
 -10   0  18     2418.05     2465.62    290.62 o 
  -8   0  18     2580.91     2750.85    286.36 o 
  -6   0  18      268.57      315.68     86.72 o 
  -4   0  18     1136.36      825.92    124.03 o 
  -2   0  18       18.91        8.41     49.98 o 
   0   0  18     2035.15     2370.90    204.81 o 
   2   0  18      411.94      371.03     96.05 o 
   4   0  18     2325.54     2252.92    207.50 o 
   6   0  18      536.18      428.32    115.25 o 
   8   0  18      177.74       91.99     83.44 o 
  10   0  18      308.96      174.71    102.64 o 
 -23   1  18       20.78       -9.18     63.26 o 
 -21   1  18        9.91      -14.19     82.65 o 
 -19   1  18        1.02        1.23     78.66 o 
 -17   1  18     2392.63     2393.58    215.94 o 
 -15   1  18         .05      -28.95     60.36 o 
 -13   1  18       23.54        1.48     69.24 o 
 -11   1  18         .02       67.63     52.96 o 
  -9   1  18        1.91       16.99     45.32 o 
  -7   1  18     1103.31     1160.80    103.61 o 
  -5   1  18      497.60      351.16     69.15 o 
  -3   1  18      109.65       87.52     35.97 o 
  -1   1  18      874.09      869.36     85.28 o 
   1   1  18      889.82      719.62     79.49 o 
   3   1  18      187.51      144.20     48.72 o 
   5   1  18       41.28        3.47     38.74 o 
   7   1  18      833.23      996.69    114.76 o 
   9   1  18       28.43       11.68     58.18 o 
  11   1  18      181.12      232.82     82.32 o 
 -24   2  18       21.43       61.77     66.28 o 
 -22   2  18       60.74        2.65     61.09 o 
 -20   2  18         .80       45.14     52.40 o 
 -18   2  18     1215.70      838.51    137.45 o 
 -16   2  18     1287.77     1120.97    148.27 o 
 -14   2  18         .69       -4.88     77.43 o 
 -12   2  18      517.64      493.30     82.98 o 
 -10   2  18       12.46      -15.60     39.96 o 
  -8   2  18        8.34        2.24     37.91 o 
  -6   2  18     2062.50     2105.23    138.99 o 
  -4   2  18      193.49       99.79     41.86 o 
  -2   2  18      368.13      257.67     54.52 o 
   0   2  18      944.07      888.55     88.16 o 
   2   2  18      180.05      122.58     47.93 o 
   4   2  18      731.10      704.59     82.10 o 
   6   2  18      379.23      336.34     67.83 o 
   8   2  18       72.84       22.93     54.14 o 
  10   2  18       58.02       96.47     68.05 o 
 -23   3  18        1.54       27.07     62.43 o 
 -21   3  18       11.51       60.05     63.54 o 
 -19   3  18      528.82      485.78     91.88 o 
 -17   3  18      193.63      114.46     58.89 o 
 -15   3  18      366.89      320.97     91.42 o 
 -13   3  18      737.88      644.70    105.53 o 
 -11   3  18        1.85       -2.60     41.95 o 
  -9   3  18     3576.31     3806.52    219.31 o 
  -7   3  18      220.17      182.37     53.12 o 
  -5   3  18       18.67        4.66     38.29 o 
  -3   3  18      352.34      340.06     58.37 o 
  -1   3  18       69.80       74.33     41.25 o 
   1   3  18      298.41      136.71     46.93 o 
   3   3  18        2.65      221.92     60.65 o 
   5   3  18      150.85      127.04     51.73 o 
   7   3  18       80.88       54.78     46.79 o 
   9   3  18       89.04      150.09     63.72 o 
 -22   4  18       23.40       11.83     65.01 o 
 -20   4  18       90.15      142.41     69.48 o 
 -18   4  18      836.59      981.63    114.54 o 
 -16   4  18      213.99      331.23     72.91 o 
 -14   4  18       86.98       75.56     60.14 o 
 -12   4  18      206.67      253.99     72.98 o 
 -10   4  18        3.36       36.55     41.59 o 
  -8   4  18     1967.12     2272.09    238.38 o 
  -6   4  18      297.30      268.60     63.35 o 
  -4   4  18     1045.62      941.13    101.65 o 
  -2   4  18        7.29      -21.61     33.96 o 
   0   4  18      177.69      178.20     50.39 o 
   2   4  18      233.65      100.63     52.10 o 
   4   4  18      100.25      116.91     46.00 o 
   6   4  18      178.97      197.79     61.61 o 
   8   4  18      169.08      125.26     66.31 o 
  10   4  18      110.57      215.26     80.64 o 
 -21   5  18      129.31      162.96     76.47 o 
 -19   5  18      223.87      172.73     73.56 o 
 -17   5  18       11.07       63.95     56.32 o 
 -15   5  18     1349.52     1396.10    162.41 o 
 -13   5  18     1428.98     1519.29    135.30 o 
 -11   5  18      955.14      824.61    102.20 o 
  -9   5  18         .84        6.05     82.28 o 
  -7   5  18      188.49      139.36     51.75 o 
  -5   5  18     3552.18     3359.48    196.34 o 
  -3   5  18      414.50      445.23     90.95 o 
  -1   5  18      937.32      975.81    103.72 o 
   1   5  18       85.98       82.05     45.11 o 
   3   5  18       25.48       32.41     39.86 o 
   5   5  18       65.97       92.14     51.86 o 
   7   5  18      583.13      574.51     86.41 o 
   9   5  18      144.35      251.52     80.63 o 
 -20   6  18      322.91      272.96     85.18 o 
 -18   6  18      479.84      470.61     89.74 o 
 -16   6  18       38.54       15.44     54.22 o 
 -14   6  18      194.31       99.27     51.09 o 
 -12   6  18      197.07      201.48     58.81 o 
 -10   6  18      102.98       26.94     51.43 o 
  -8   6  18      598.30      408.43     80.90 o 
  -6   6  18      302.44      254.55     87.35 o 
  -4   6  18      496.20      574.24     79.13 o 
  -2   6  18      212.57      183.68     55.90 o 
   0   6  18       43.93      170.61     52.94 o 
   2   6  18      305.31      331.95     63.70 o 
   4   6  18       58.06        3.95     59.35 o 
   6   6  18       61.39       66.20     50.35 o 
   8   6  18       39.29      101.93    195.89 o 
 -19   7  18       31.36      -17.78     64.88 o 
 -17   7  18      367.32      588.98     99.39 o 
 -15   7  18       13.43        7.15     56.54 o 
 -13   7  18      442.16      483.88     78.02 o 
 -11   7  18      173.91      268.22     64.27 o 
  -9   7  18     2328.09     2262.86    146.10 o 
  -7   7  18      211.82      168.01     55.93 o 
  -5   7  18      531.97      547.67     80.70 o 
  -3   7  18      186.09      150.84     57.80 o 
  -1   7  18       40.33       24.64     44.37 o 
   1   7  18      146.34      121.03     51.20 o 
   3   7  18     1060.72      865.21     99.61 o 
   5   7  18      140.65      127.00     58.32 o 
 -16   8  18       95.83       54.87     66.71 o 
 -14   8  18        5.28       96.11     62.54 o 
 -12   8  18      218.29      241.58     70.40 o 
 -10   8  18      181.95       93.84     82.77 o 
  -8   8  18      627.67      580.29     88.03 o 
  -6   8  18      127.60      211.86     62.44 o 
  -4   8  18      529.27      722.08    117.00 o 
  -2   8  18        1.19      -37.65     37.65 o 
   0   8  18     2001.26     2101.22    156.17 o 
   2   8  18      263.69      265.15     73.09 o 
   4   8  18     1295.46     1324.35    122.92 o 
 -13   9  18      158.13      159.20     72.41 o 
 -11   9  18      404.38      361.06     82.70 o 
  -9   9  18      440.49      307.70     79.51 o 
  -7   9  18        4.73       -6.21     56.72 o 
  -5   9  18      317.05      416.08    103.53 o 
  -3   9  18       48.75       72.73     67.36 o 
  -1   9  18        5.31       -5.74     65.44 o 
 -23   1  19      230.30      154.26    106.55 o 
 -21   1  19       30.84       28.30     93.26 o 
 -19   1  19     1631.87     1645.95    193.38 o 
 -17   1  19      760.24      617.13    143.19 o 
 -15   1  19       86.56       28.11     65.87 o 
 -13   1  19       68.80      -36.01     73.08 o 
 -11   1  19     1260.68     1182.38    139.89 o 
  -9   1  19       11.12       21.66     42.64 o 
  -7   1  19     2317.59     2363.61    169.03 o 
  -5   1  19      471.27      371.21     62.87 o 
  -3   1  19        1.19      -35.07     42.92 o 
  -1   1  19      313.67      276.20     55.70 o 
   1   1  19      515.61      500.21     72.31 o 
   3   1  19     1098.15     1169.10    106.49 o 
   5   1  19      258.85      108.67     48.43 o 
   7   1  19      831.06      764.54    109.41 o 
   9   1  19      101.12       37.89     61.13 o 
 -22   2  19         .45      -69.47     87.20 o 
 -20   2  19       77.35       23.92     91.46 o 
 -18   2  19     1798.30     1782.15    201.25 o 
 -16   2  19      255.08      301.14     90.72 o 
 -14   2  19      910.08      901.87    128.08 o 
 -12   2  19     2022.43     1833.00    316.00 o 
 -10   2  19        1.14       22.64     41.32 o 
  -8   2  19      927.44     1029.56    120.58 o 
  -6   2  19       15.17        7.72     39.98 o 
  -4   2  19       10.13       -6.75     39.64 o 
  -2   2  19      136.06      129.64     48.51 o 
   0   2  19       21.39       39.67     38.72 o 
   2   2  19      499.25      345.55     62.12 o 
   4   2  19       22.02       20.29     39.89 o 
   6   2  19       35.73      -29.58     46.23 o 
   8   2  19       57.22       65.56     61.40 o 
 -21   3  19       59.45      -92.06     92.06 o 
 -19   3  19       40.58      138.95     90.21 o 
 -17   3  19     1695.39     1747.37    218.80 o 
 -15   3  19      604.78      531.83    108.42 o 
 -13   3  19         .02       44.33     56.79 o 
 -11   3  19     2116.07     1751.30    150.85 o 
  -9   3  19        1.48       42.65     67.53 o 
  -7   3  19     1846.42     1896.73    150.36 o 
  -5   3  19      359.60      383.98     69.50 o 
  -3   3  19      749.13      893.17     89.90 o 
  -1   3  19      228.34      122.30     82.35 o 
   1   3  19       20.79       46.99     40.96 o 
   3   3  19       15.92       32.60     41.13 o 
   5   3  19      166.37      130.39     83.48 o 
   7   3  19       40.22       92.41     56.10 o 
 -20   4  19       35.03        3.39     90.94 o 
 -18   4  19      904.54     1094.35    214.00 o 
 -16   4  19     1861.41     1869.02    186.29 o 
 -14   4  19     1270.83     1292.96    134.77 o 
 -12   4  19      120.92       62.76     52.23 o 
 -10   4  19     1102.87     1193.38    123.30 o 
  -8   4  19       71.69      -34.75     46.23 o 
  -6   4  19     1753.70     1822.74    144.07 o 
  -4   4  19      178.34      155.10     69.80 o 
  -2   4  19      942.26      974.48    123.35 o 
   0   4  19         .03      -34.89     34.89 o 
   2   4  19      600.25      646.06     87.42 o 
   4   4  19      352.40      422.56     72.12 o 
   6   4  19         .12      -40.72     46.57 o 
   8   4  19       75.66      213.88     79.73 o 
 -19   5  19      170.25      126.61     81.24 o 
 -17   5  19      139.16      137.10     89.18 o 
 -15   5  19      855.21      736.04    107.07 o 
 -13   5  19       17.84      -34.59     57.94 o 
 -11   5  19       30.67      -55.15     55.15 o 
  -9   5  19      733.52      904.59    106.59 o 
  -7   5  19       68.36       99.33     80.11 o 
  -5   5  19     1087.09      986.18    109.37 o 
  -3   5  19     1219.68     1441.01    147.14 o 
  -1   5  19      880.57      877.00    132.44 o 
   1   5  19       28.10      -33.12     35.64 o 
   3   5  19       44.61      -41.44     41.44 o 
   5   5  19      874.27     1019.15    111.36 o 
   7   5  19      238.67      242.38     75.37 o 
 -18   6  19      781.53      960.78    119.57 o 
 -16   6  19      105.04      216.45     63.43 o 
 -14   6  19      338.69      363.74     87.56 o 
 -12   6  19      503.04      477.47     87.33 o 
 -10   6  19      162.66       93.00     56.60 o 
  -8   6  19       37.75      -16.62     49.75 o 
  -6   6  19     2622.51     2661.82    191.76 o 
  -4   6  19      722.79      835.83    159.83 o 
  -2   6  19     1705.15     1905.49    146.46 o 
   0   6  19         .92      -38.56     38.56 o 
   2   6  19      174.18      233.54     63.17 o 
   4   6  19      142.66      140.29     54.24 o 
 -17   7  19      147.39      163.46     86.78 o 
 -15   7  19       36.16       85.14     67.84 o 
 -13   7  19       94.38      115.26     63.49 o 
 -11   7  19       89.42       67.31     56.44 o 
  -9   7  19         .14      -40.94     40.94 o 
  -7   7  19     1544.96     1931.56    150.69 o 
  -5   7  19      718.43      650.62     97.76 o 
  -3   7  19      311.69      251.78     76.00 o 
  -1   7  19       65.01       77.68     46.45 o 
   1   7  19      320.66      354.65     74.10 o 
   3   7  19      402.61      329.98     79.94 o 
 -14   8  19       30.80      -92.36     92.36 o 
 -12   8  19      102.77      236.15    106.26 o 
 -10   8  19      151.01       26.65     65.90 o 
  -8   8  19      944.06     1252.22    283.89 o 
  -6   8  19       94.09       72.19     64.97 o 
  -4   8  19      158.80      251.68     79.41 o 
  -2   8  19        1.27      -46.33     46.33 o 
   0   8  19         .13      -39.40     52.65 o 
  -7   9  19        4.12      -48.57    105.26 o 
 -22   0  20       27.79       -3.77    123.38 o 
 -20   0  20     3407.78     3411.20    564.94 o 
 -18   0  20      399.28      539.82    172.91 o 
 -16   0  20       30.99      151.28    119.73 o 
 -14   0  20      570.98      565.34    257.49 o 
 -12   0  20     1881.48     2651.92    389.78 o 
 -10   0  20      429.79      484.73    229.90 o 
  -8   0  20     1168.90      647.08    219.60 o 
  -6   0  20      650.57      486.62    121.28 o 
  -4   0  20      418.21      507.24    105.39 o 
  -2   0  20       86.94       19.43     58.75 o 
   0   0  20      247.96      202.41     92.63 o 
   2   0  20      715.42      709.52    124.81 o 
   4   0  20     1237.41     1071.59    152.46 o 
   6   0  20      610.49      389.05    292.06 o 
 -21   1  20      470.96      375.46    118.93 o 
 -19   1  20      419.06      470.39    120.58 o 
 -17   1  20      314.07      424.61    106.76 o 
 -15   1  20     1073.93      791.98    130.37 o 
 -13   1  20       22.04      -13.50     62.08 o 
 -11   1  20      101.62      118.36     73.44 o 
  -9   1  20      936.84      797.00    116.90 o 
  -7   1  20      151.96       79.21     52.95 o 
  -5   1  20       75.43       97.05     49.98 o 
  -3   1  20       86.02       14.06     43.15 o 
  -1   1  20       11.20      -35.15     35.15 o 
   1   1  20       32.11       35.73     54.64 o 
   3   1  20      235.20      192.92     57.51 o 
   5   1  20      112.60       20.80     71.80 o 
   7   1  20      581.40      593.16    103.88 o 
 -20   2  20      263.32      196.51     93.60 o 
 -18   2  20     2009.86     2138.17    213.51 o 
 -16   2  20      938.09      710.32    122.33 o 
 -14   2  20         .13       -2.03     62.24 o 
 -12   2  20      694.19      693.38    112.23 o 
 -10   2  20      193.05      187.88     60.11 o 
  -8   2  20       24.33      101.73     74.30 o 
  -6   2  20     1199.20     1153.88    116.54 o 
  -4   2  20      629.33      513.84     75.35 o 
  -2   2  20      140.16      138.08     52.77 o 
   0   2  20         .26       39.22     43.05 o 
   2   2  20       19.05      -11.40     40.47 o 
   4   2  20        6.20      -31.24     45.07 o 
   6   2  20       68.54      113.89     59.21 o 
 -21   3  20      122.48       26.90     99.56 o 
 -19   3  20       58.40      157.77     95.16 o 
 -17   3  20     2230.82     2811.27    272.96 o 
 -15   3  20      134.96       34.15     71.74 o 
 -13   3  20      616.45      830.66    125.39 o 
 -11   3  20      210.33      263.99     74.31 o 
  -9   3  20      345.77      289.88     73.96 o 
  -7   3  20       80.01       27.90     51.17 o 
  -5   3  20       11.60       55.91     51.39 o 
  -3   3  20      182.28      283.83     71.00 o 
  -1   3  20      246.15      105.30     51.66 o 
   1   3  20      305.67      212.75     59.90 o 
   3   3  20      203.08       71.37     49.84 o 
   5   3  20      986.70      828.45    112.56 o 
 -20   4  20       10.81       59.49     92.85 o 
 -18   4  20      564.41      520.67    174.07 o 
 -16   4  20       24.84       43.95     73.65 o 
 -14   4  20     1188.01     1288.66    156.15 o 
 -12   4  20      169.50      111.47     62.13 o 
 -10   4  20     2320.05     2591.34    188.47 o 
  -8   4  20      185.95      170.77     61.86 o 
  -6   4  20      722.82      933.24    144.05 o 
  -4   4  20      834.04      929.23    104.54 o 
  -2   4  20      380.58      429.58     80.03 o 
   0   4  20      114.89       82.83     47.45 o 
   2   4  20       44.94       12.13     48.39 o 
   4   4  20        4.37      110.49     54.83 o 
 -17   5  20       46.70      -22.73     76.39 o 
 -15   5  20       33.22      139.77     83.41 o 
 -13   5  20      716.20      850.67    113.91 o 
 -11   5  20         .21      -51.72     51.72 o 
  -9   5  20     2438.68     2473.03    181.53 o 
  -7   5  20      205.39      404.26     92.95 o 
  -5   5  20        2.69       20.35     47.65 o 
  -3   5  20        9.23       29.66     57.15 o 
  -1   5  20      215.30      316.52     73.68 o 
   1   5  20      298.06       72.59     52.63 o 
   3   5  20       18.59       67.79     48.36 o 
 -16   6  20       11.96       55.85     79.98 o 
 -14   6  20      339.07      459.50     93.51 o 
 -12   6  20      149.85      202.97     91.21 o 
 -10   6  20       93.44       24.78     52.26 o 
  -8   6  20       57.71      162.59     56.70 o 
  -6   6  20         .36       -5.51     53.32 o 
  -4   6  20      610.18      613.37    110.26 o 
  -2   6  20      152.57      110.92     78.45 o 
   0   6  20      364.30      217.75     64.32 o 
   2   6  20      157.81      119.72     65.08 o 
 -13   7  20        1.74      -55.52     55.86 o 
 -11   7  20      105.13      119.71     62.41 o 
  -9   7  20      429.09      601.49     94.59 o 
  -7   7  20      424.91      580.88     86.71 o 
  -5   7  20      115.97      160.88     65.35 o 
  -3   7  20        6.70      -28.51     57.89 o 
  -1   7  20      458.28      459.77     80.69 o 
  -8   8  20       95.42       37.78     91.70 o 
  -6   8  20       61.80      122.78     77.49 o 
 -19   1  21       84.52      135.23     86.95 o 
 -17   1  21      198.60      331.97    103.48 o 
 -15   1  21       98.17       61.67     72.64 o 
 -13   1  21      187.28      292.58     90.94 o 
 -11   1  21      467.11      431.92    116.87 o 
  -9   1  21      111.30      118.14     75.99 o 
  -7   1  21      765.14      941.27    110.56 o 
  -5   1  21      130.88      164.57     54.62 o 
  -3   1  21      203.71      157.31     56.55 o 
  -1   1  21       69.23      130.52     45.30 o 
   1   1  21       31.78       40.88     47.16 o 
   3   1  21      434.01      478.64     80.67 o 
 -18   2  21      126.64      185.67     95.88 o 
 -16   2  21      381.61      421.04    103.04 o 
 -14   2  21      124.95      106.94     85.81 o 
 -12   2  21        5.32      -19.06     54.74 o 
 -10   2  21      492.10      534.16    124.00 o 
  -8   2  21     1218.69     1315.85    130.25 o 
  -6   2  21     1201.84     1213.53    120.29 o 
  -4   2  21      378.14      294.87     66.53 o 
  -2   2  21      472.09      388.13     72.97 o 
   0   2  21      475.48      541.16     79.76 o 
   2   2  21        9.31       20.50     45.34 o 
   4   2  21        3.55      -44.50     44.50 o 
 -19   3  21       24.28      -71.41     87.15 o 
 -17   3  21     2588.86     2201.71    217.41 o 
 -15   3  21       53.25      218.27     90.47 o 
 -13   3  21      795.50      847.67    129.42 o 
 -11   3  21      174.98       66.28     62.95 o 
  -9   3  21      123.00       65.25     53.68 o 
  -7   3  21        5.22      -41.08     41.08 o 
  -5   3  21     2314.56     2820.54    192.56 o 
  -3   3  21       30.09       36.10     53.83 o 
  -1   3  21      388.99      475.77    113.76 o 
   1   3  21      117.99      145.08     73.04 o 
   3   3  21      152.36      193.58     63.43 o 
 -16   4  21        3.35       30.26     86.19 o 
 -14   4  21       82.24      119.75    126.69 o 
 -12   4  21       44.86      -60.89     60.89 o 
 -10   4  21      473.89      658.74    100.79 o 
  -8   4  21      938.36     1051.64    120.47 o 
  -6   4  21       37.87       21.43     54.61 o 
  -4   4  21       25.30        6.71     47.25 o 
  -2   4  21      135.69       60.55     58.23 o 
   0   4  21      748.90      646.28    101.35 o 
   2   4  21     1090.64     1059.56    115.68 o 
 -15   5  21         .14       10.78     81.21 o 
 -13   5  21       52.51      168.46     74.43 o 
 -11   5  21      200.41      270.85     75.85 o 
  -9   5  21       25.56      -14.15     52.02 o 
  -7   5  21      130.67       94.94     61.28 o 
  -5   5  21       41.72      141.43     59.79 o 
  -3   5  21      491.16      592.96     92.78 o 
  -1   5  21      308.21      245.38     67.92 o 
   1   5  21      244.67      248.29     77.44 o 
 -12   6  21       81.69       97.08     67.92 o 
 -10   6  21      155.23       77.40     65.96 o 
  -8   6  21      225.46      211.34     75.06 o 
  -6   6  21      314.99      373.86     81.56 o 
  -4   6  21      144.51      170.94     91.66 o 
  -2   6  21      755.87      767.82    128.41 o 
 -16   0  22       93.58      104.06    172.40 o 
 -14   0  22      241.65      361.92    137.69 o 
 -12   0  22      760.14      496.69    158.05 o 
 -10   0  22      148.57      304.57    132.49 o 
  -8   0  22     1617.78     1693.13    243.05 o 
  -6   0  22     1404.60     1599.90    231.56 o 
  -4   0  22        2.29      -49.33     87.78 o 
  -2   0  22        6.96      -29.15     56.73 o 
   0   0  22      156.33       92.44     75.98 o 
 -17   1  22     1738.03     1951.39    199.16 o 
 -15   1  22       16.70       70.08     80.65 o 
 -13   1  22      201.84      234.51    104.78 o 
 -11   1  22      230.99      218.79     82.80 o 
  -9   1  22      263.18      396.08     96.52 o 
  -7   1  22      976.57     1001.99    129.81 o 
  -5   1  22      353.42      215.55     73.51 o 
  -3   1  22      393.38      353.32     73.26 o 
  -1   1  22       94.45      125.38     52.06 o 
   1   1  22       56.05       81.70     54.09 o 
 -16   2  22      860.20      798.43    135.56 o 
 -14   2  22     1291.68     1413.19    170.41 o 
 -12   2  22         .12      -83.67     83.67 o 
 -10   2  22      225.91      242.02     81.88 o 
  -8   2  22      377.73      369.23    161.04 o 
  -6   2  22      804.28      878.10    110.99 o 
  -4   2  22      137.99      170.05     60.87 o 
  -2   2  22      264.15      104.15     69.25 o 
   0   2  22      348.21      388.80     75.49 o 
 -15   3  22       44.68        2.80     77.06 o 
 -13   3  22      106.51       32.91     68.93 o 
 -11   3  22      397.29      310.07     92.54 o 
  -9   3  22      135.03      243.32     74.28 o 
  -7   3  22      216.81      237.04     71.83 o 
  -5   3  22      812.90      764.82    137.00 o 
  -3   3  22      369.51      139.69     69.65 o 
  -1   3  22     1471.36     1687.43    150.58 o 
 -14   4  22      124.66      156.23     92.15 o 
 -12   4  22      224.96      132.19     86.86 o 
 -10   4  22       27.32       -5.38     53.60 o 
  -8   4  22       45.14       62.66     54.71 o 
  -6   4  22       26.42        7.94     56.80 o 
  -4   4  22       30.03       21.30     56.82 o 
  -2   4  22        3.49       40.39     57.86 o 
 -11   5  22         .02      -53.15     63.23 o 
  -9   5  22         .01      -70.90     77.27 o 
  -7   5  22      224.64       41.69     62.08 o 
  -5   5  22       19.78       14.44     53.87 o 
 -13   1  23       19.93       89.47     77.84 o 
 -11   1  23       83.85      105.04     76.59 o 
  -9   1  23      284.51      582.65    108.25 o 
  -7   1  23      112.83       61.91     66.78 o 
  -5   1  23       94.46      130.47     66.41 o 
  -3   1  23        8.78      -72.24    168.19 o 
 -12   2  23        5.42       13.65    121.25 o 
 -10   2  23      261.84      309.82     83.50 o 
  -8   2  23      697.93      695.57    114.97 o 
  -6   2  23       73.75      115.30     66.85 o 
  -4   2  23      128.87      -16.62    182.81 o 
  -9   3  23       24.13     -114.13    114.13 o 
                                                 
